# Supplementary material for: Tetra­iodido[methyl­enebis(diphenyl­phosphine oxide)-κ2 O:O′]tin(IV) chloro­form solvate
Source: Acta Crystallogr Sect E Struct Rep Online. 2008 Jun 7;64(Pt 7):m894. doi: 10.1107/S1600536808013627 (PMC2961740; doi:10.1107/S1600536808013627)
Supplement: Supplementary file 1 [file e-64-0m894-sup1.cif]

##############################################################################
###                                                                        ###
###        Electronic paper (Acta Crystallographica Section E)             ###
###                                                                        ###
##############################################################################
#                                                                            #
# This CIF contains the data in a paper accepted for publication in Acta     #
# Crystallographica Section E. It conforms to the requirements of Notes      #
# for Authors for Section E, and has been peer reviewed under the auspices   #
# of the IUCr Commission on Journals.                                        #
#                                                                            #
# Full details of the Crystallographic Information File format               #
# are given in the paper "The Crystallographic Information File (CIF):       #
# a New Standard Archive File for Crystallography" by S. R. Hall, F. H.      #
# Allen and I. D. Brown [Acta Cryst. (1991), A47, 655-685].                  #
#                                                                            #
# The current version of the core CIF dictionary is obtainable from          #
# ftp://ftp.iucr.org/pub/cif_core.dic. The current version number is 2.4.    #
#                                                                            #
# Software is freely available for graphical display of the structure(s) in  #
# this CIF.  For information consult the CIF home page http://www.iucr.org/  #
# cif/home.html                                                              #
#                                                                            #
# This file may be used for bona fide research purposes within the           #
# scientific community so long as proper attribution is given to the journal # 
# article from which it was obtained.                                        #
#                                                                            #
##############################################################################
                                             
data_global
_audit_creation_method     SHELXL-97
_journal_date_recd_electronic     2008-04-24
_journal_date_accepted     2008-05-07
_journal_name_full     'Acta Crystallographica, Section E'
_journal_year     2008
_journal_volume     64
_journal_issue      7
_journal_page_first     m894
_journal_page_last     m894
_journal_paper_category     QM
_journal_coeditor_code     WM2178
_publ_contact_author     'Tanski, Joseph M.'
_publ_contact_author_name     'Joseph M. Tanski'
_publ_contact_author_address
;
Department of Chemistry
Vassar College
Poughkeepsie, NY 12604
USA
;
_publ_contact_author_email     'jotanski@vassar.edu'
_publ_contact_author_fax     845-437-5732
_publ_contact_author_phone     845-437-7503
_publ_section_title
;
Tetraiodido[methylenebis(diphenylphosphine
oxide)-\k^2^<i>O</i>:<i>O</i>']tin(IV) chloroform solvate
;
loop_
    _publ_author_name
    _publ_author_footnote
    _publ_author_address
    'Caldwell, Allison M.' .
;
Department of Chemistry
Vassar College
Poughkeepsie, NY 12604
USA
;
    'Tanski, Joseph M.' .
;
Department of Chemistry
Vassar College
Poughkeepsie, NY 12604
USA
;
_publ_section_synopsis     .
_refine_ls_number_constraints     1
data_I
_chemical_name_systematic
;
Tetraiodido[methylenebis(diphenylphosphine
oxide)-\k^2^<i>O</i>:<i>O</i>']tin(IV) chloroform solvate
;
_chemical_name_common     ?
_chemical_formula_moiety     'C25 H22 I4 O2 P2 Sn, C H Cl3'
_chemical_formula_sum     'C26 H23 Cl3 I4 O2 P2 Sn'
_chemical_formula_iupac     '[Sn I4 (C25 H22 O2 P2)], C H Cl3'
_chemical_formula_weight     1162.02
_chemical_melting_point     ?
_symmetry_cell_setting     monoclinic
_symmetry_space_group_name_H-M     'P 21'
_symmetry_space_group_name_Hall     'P 2yb'
loop_
    _symmetry_equiv_pos_as_xyz
    'x, y, z'
    '-x, y+1/2, -z'
_cell_length_a     9.2639(5)
_cell_length_b     19.0609(11)
_cell_length_c     10.1991(6)
_cell_angle_alpha     90.00
_cell_angle_beta     108.4790(10)
_cell_angle_gamma     90.00
_cell_volume     1708.08(17)
_cell_formula_units_Z     2
_cell_measurement_reflns_used     9838
_cell_measurement_theta_min     2.32
_cell_measurement_theta_max     28.30
_cell_measurement_temperature     125(2)
_exptl_crystal_description     plate
_exptl_crystal_colour     orange
_exptl_crystal_size_max     0.14
_exptl_crystal_size_mid     0.13
_exptl_crystal_size_min     0.02
_exptl_crystal_density_diffrn     2.259
_exptl_crystal_density_meas     ?
_exptl_crystal_density_method     'not measured'
_exptl_crystal_F_000     1076
_exptl_absorpt_coefficient_mu     4.714
_exptl_absorpt_correction_type     'multi-scan'
_exptl_absorpt_process_details
;
(SADABS; Bruker, 2007)
;
_exptl_absorpt_correction_T_min     0.5582
_exptl_absorpt_correction_T_max     0.9116
_diffrn_ambient_temperature     125(2)
_diffrn_radiation_type     MoK\a
_diffrn_radiation_wavelength     0.71073
_diffrn_radiation_source     'fine-focus sealed tube'
_diffrn_radiation_monochromator     graphite
_diffrn_measurement_device_type     'Bruker APEXII CCD'
_diffrn_measurement_method     '\f and \w scans'
_diffrn_detector_area_resol_mean     ?
_diffrn_reflns_number     20220
_diffrn_reflns_av_R_equivalents     0.0270
_diffrn_reflns_av_sigmaI/netI     0.0324
_diffrn_reflns_theta_min     2.11
_diffrn_reflns_theta_max     26.73
_diffrn_reflns_theta_full     26.73
_diffrn_measured_fraction_theta_max     1.000
_diffrn_measured_fraction_theta_full     1.000
_diffrn_reflns_limit_h_min     -11
_diffrn_reflns_limit_h_max     11
_diffrn_reflns_limit_k_min     -24
_diffrn_reflns_limit_k_max     24
_diffrn_reflns_limit_l_min     -12
_diffrn_reflns_limit_l_max     12
_refine_special_details
;
A suitable crystal was mounted in a nylon loop with Paratone-<i>N</i>
cryoprotectant oil and data was collected on a Bruker <i>APEX</i> 2 CCD
platform diffractometer. The data was cut off at 0.79 \%A because data
in the highest resolution range (0.75-0.78 \%A) was very incomplete,
acting to reduce the overall completeness to 99.4%.
The structure was solved using direct methods and
standard difference map techniques, and was refined by full-matrix
least-squares procedures on F^2^ with <i>SHELXTL</i> Version 6.14 (Sheldrick,
2008). One least squares restraint is required for the floating origin of
space group <i>P</i>2~1~. All non-hydrogen atoms were refined anisotropically.
Refinement of <i>F</i>^2^ against ALL reflections. The weighted <i>R</i>-factor
<i>wR</i> and goodness of fit <i>S</i> are based on <i>F</i>^2^, conventional
<i>R</i>-factors <i>R</i> are based on <i>F</i>, with <i>F</i> set to zero for
negative <i>F</i>^2^. The threshold expression of <i>F</i>^2^ > \s(<i>F</i>^2^)
 is used only for calculating <i>R</i>-factors(gt) <i>etc</i>. and is not
relevant to the choice of reflections for refinement. <i>R</i>-factors based
on <i>F</i>^2^ are statistically about twice as large as those based on
<i>F</i>, and <i>R</i>-factors based on ALL data will be even larger. EXTI
refined to zero and was removed from the refinement.
;
_reflns_number_total     7254
_reflns_number_gt     6994
_reflns_threshold_expression     'I>2\s(I)'
_refine_ls_structure_factor_coef     Fsqd
_refine_ls_matrix_type     full
_refine_ls_R_factor_all     0.0225
_refine_ls_R_factor_gt     0.0209
_refine_ls_wR_factor_gt     0.0449
_refine_ls_wR_factor_ref     0.0455
_refine_ls_goodness_of_fit_ref     1.029
_refine_ls_restrained_S_all     1.029
_refine_ls_number_reflns     7254
_refine_ls_number_parameters     344
_refine_ls_number_restraints     1
_refine_ls_hydrogen_treatment     constr
_refine_ls_weighting_scheme     calc
_refine_ls_weighting_details
              'w=1/[\s^2^(Fo^2^)+(0.0195P)^2^+0.2278P] where P=(Fo^2^+2Fc^2^)/3'
_atom_sites_solution_hydrogens     geom
_atom_sites_solution_primary     direct
_atom_sites_solution_secondary     difmap
_refine_ls_shift/su_max     0.002
_refine_ls_shift/su_mean     0.000
_refine_diff_density_max     0.729
_refine_diff_density_min     -0.504
_refine_ls_extinction_method     none
_refine_ls_extinction_coef     ?
_refine_ls_abs_structure_details     'Flack (1983), 3512 Friedel pairs'
_refine_ls_abs_structure_Flack     0.004(14)
loop_
    _atom_type_symbol
    _atom_type_description
    _atom_type_scat_dispersion_real
    _atom_type_scat_dispersion_imag
    _atom_type_scat_source
    'C' 'C' 0.0033 0.0016
                         'International Tables Vol C Tables 4.2.6.8 and 6.1.1.4'
    'H' 'H' 0.0000 0.0000
                         'International Tables Vol C Tables 4.2.6.8 and 6.1.1.4'
    'O' 'O' 0.0106 0.0060
                         'International Tables Vol C Tables 4.2.6.8 and 6.1.1.4'
    'P' 'P' 0.1023 0.0942
                         'International Tables Vol C Tables 4.2.6.8 and 6.1.1.4'
    'Sn' 'Sn' -0.6537 1.4246
                         'International Tables Vol C Tables 4.2.6.8 and 6.1.1.4'
    'I' 'I' -0.4742 1.8119
                         'International Tables Vol C Tables 4.2.6.8 and 6.1.1.4'
    'Cl' 'Cl' 0.1484 0.1585
                         'International Tables Vol C Tables 4.2.6.8 and 6.1.1.4'
_computing_data_collection     'APEX2 (Bruker, 2007)'
_computing_cell_refinement     'SAINT (Bruker, 2007)'
_computing_data_reduction     'SAINT (Bruker, 2007)'
_computing_structure_solution     'SHELXS97 (Sheldrick, 2008)'
_computing_structure_refinement     'SHELXL97 (Sheldrick, 2008)'
_computing_molecular_graphics     'SHELXTL  (Sheldrick, 2008)'
_computing_publication_material     'SHELXTL (Sheldrick, 2008)'
loop_
    _atom_site_type_symbol
    _atom_site_label
    _atom_site_fract_x
    _atom_site_fract_y
    _atom_site_fract_z
    _atom_site_U_iso_or_equiv
    _atom_site_adp_type
    _atom_site_calc_flag
    _atom_site_refinement_flags
    _atom_site_occupancy
    _atom_site_disorder_assembly
    _atom_site_disorder_group
    Sn Sn 0.83582(3) 0.791335(15) 0.25375(3) 0.01631(6) Uani d . 1 . .
    I I1 0.75473(3) 0.673729(13) 0.38291(3) 0.02340(7) Uani d . 1 . .
    I I2 0.98608(3) 0.706487(16) 0.11538(3) 0.02731(7) Uani d . 1 . .
    I I3 1.07128(3) 0.821230(17) 0.49436(3) 0.02768(7) Uani d . 1 . .
    I I4 0.89066(3) 0.910079(14) 0.11840(3) 0.02389(7) Uani d . 1 . .
    P P1 0.54635(12) 0.85261(5) 0.35831(11) 0.0155(2) Uani d . 1 . .
    P P2 0.45533(11) 0.79067(6) 0.06921(10) 0.0162(2) Uani d . 1 . .
    O O1 0.6960(3) 0.85997(14) 0.3271(3) 0.0178(6) Uani d . 1 . .
    O O2 0.6235(3) 0.77647(14) 0.0902(3) 0.0166(6) Uani d . 1 . .
    C C1 0.3884(5) 0.8709(2) -0.0204(4) 0.0193(9) Uani d . 1 . .
    C C2 0.2576(5) 0.9026(3) -0.0116(5) 0.0329(11) Uani d . 1 . .
    H H2A 0.2042 0.8827 0.0450 0.039 Uiso calc R 1 . .
    C C3 0.2044(6) 0.9636(3) -0.0854(6) 0.0420(13) Uani d . 1 . .
    H H3A 0.1151 0.9859 -0.0789 0.050 Uiso calc R 1 . .
    C C4 0.2817(7) 0.9918(3) -0.1683(6) 0.0487(15) Uani d . 1 . .
    H H4A 0.2453 1.0336 -0.2187 0.058 Uiso calc R 1 . .
    C C5 0.4107(6) 0.9603(3) -0.1788(5) 0.0372(13) Uani d . 1 . .
    H H5A 0.4625 0.9798 -0.2371 0.045 Uiso calc R 1 . .
    C C6 0.4650(5) 0.9000(3) -0.1042(4) 0.0272(10) Uani d . 1 . .
    H H6A 0.5551 0.8784 -0.1102 0.033 Uiso calc R 1 . .
    C C7 0.3424(5) 0.7198(2) -0.0266(4) 0.0187(9) Uani d . 1 . .
    C C8 0.2165(5) 0.7324(3) -0.1412(4) 0.0269(10) Uani d . 1 . .
    H H8A 0.1873 0.7791 -0.1699 0.032 Uiso calc R 1 . .
    C C9 0.1332(5) 0.6761(3) -0.2139(4) 0.0316(11) Uani d . 1 . .
    H H9A 0.0471 0.6843 -0.2929 0.038 Uiso calc R 1 . .
    C C10 0.1755(6) 0.6084(3) -0.1715(5) 0.0303(11) Uani d . 1 . .
    H H10A 0.1178 0.5701 -0.2210 0.036 Uiso calc R 1 . .
    C C11 0.3025(6) 0.5957(3) -0.0562(5) 0.0322(11) Uani d . 1 . .
    H H11A 0.3310 0.5490 -0.0267 0.039 Uiso calc R 1 . .
    C C12 0.3863(5) 0.6516(2) 0.0146(5) 0.0253(10) Uani d . 1 . .
    H H12A 0.4744 0.6433 0.0918 0.030 Uiso calc R 1 . .
    C C13 0.4575(5) 0.9369(2) 0.3409(4) 0.0194(9) Uani d . 1 . .
    C C14 0.3480(5) 0.9506(2) 0.4051(5) 0.0280(10) Uani d . 1 . .
    H H14A 0.3271 0.9166 0.4649 0.034 Uiso calc R 1 . .
    C C15 0.2702(5) 1.0132(3) 0.3818(6) 0.0341(12) Uani d . 1 . .
    H H15A 0.1950 1.0220 0.4249 0.041 Uiso calc R 1 . .
    C C16 0.3002(6) 1.0628(2) 0.2971(5) 0.0345(12) Uani d . 1 . .
    H H16A 0.2462 1.1059 0.2820 0.041 Uiso calc R 1 . .
    C C17 0.4098(6) 1.0500(2) 0.2331(5) 0.0320(11) Uani d . 1 . .
    H H17A 0.4297 1.0841 0.1732 0.038 Uiso calc R 1 . .
    C C18 0.4897(5) 0.9874(2) 0.2569(5) 0.0255(10) Uani d . 1 . .
    H H18A 0.5667 0.9792 0.2156 0.031 Uiso calc R 1 . .
    C C19 0.5743(5) 0.8157(2) 0.5259(4) 0.0181(8) Uani d . 1 . .
    C C20 0.4710(5) 0.7703(2) 0.5528(4) 0.0218(9) Uani d . 1 . .
    H H20A 0.3760 0.7615 0.4841 0.026 Uiso calc R 1 . .
    C C21 0.5063(5) 0.7376(2) 0.6807(4) 0.0244(10) Uani d . 1 . .
    H H21A 0.4348 0.7069 0.6998 0.029 Uiso calc R 1 . .
    C C22 0.6457(6) 0.7497(2) 0.7807(4) 0.0285(10) Uani d . 1 . .
    H H22A 0.6704 0.7264 0.8674 0.034 Uiso calc R 1 . .
    C C23 0.7478(5) 0.7954(2) 0.7542(4) 0.0272(10) Uani d . 1 . .
    H H23A 0.8426 0.8038 0.8235 0.033 Uiso calc R 1 . .
    C C24 0.7148(5) 0.8295(2) 0.6282(4) 0.0255(9) Uani d . 1 . .
    H H24A 0.7853 0.8615 0.6110 0.031 Uiso calc R 1 . .
    C C25 0.4202(4) 0.7925(2) 0.2343(4) 0.0168(8) Uani d . 1 . .
    H H25A 0.4335 0.7447 0.2740 0.020 Uiso calc R 1 . .
    H H25B 0.3133 0.8067 0.2192 0.020 Uiso calc R 1 . .
    C C26 0.1709(7) 0.5583(3) 0.3620(5) 0.0447(14) Uani d . 1 . .
    H H26A 0.0865 0.5924 0.3219 0.054 Uiso calc R 1 . .
    Cl Cl1 0.3366(3) 0.60552(10) 0.4432(2) 0.1039(9) Uani d . 1 . .
    Cl Cl2 0.19826(17) 0.50905(9) 0.22600(15) 0.0518(4) Uani d . 1 . .
    Cl Cl3 0.11844(19) 0.50376(8) 0.47642(15) 0.0522(4) Uani d . 1 . .
loop_
    _atom_site_aniso_label
    _atom_site_aniso_U_11
    _atom_site_aniso_U_22
    _atom_site_aniso_U_33
    _atom_site_aniso_U_12
    _atom_site_aniso_U_13
    _atom_site_aniso_U_23
    Sn 0.01542(13) 0.01735(13) 0.01582(13) 0.00235(11) 0.00450(10) 0.00282(10)
    I1 0.02927(16) 0.01839(14) 0.02235(14) 0.00030(12) 0.00790(12) 0.00269(11)
    I2 0.03002(16) 0.03117(15) 0.02356(14) 0.01382(13) 0.01252(12) 0.00496(13)
    I3 0.01861(14) 0.03691(17) 0.02288(14) -0.00201(13) 0.00001(11) 0.00444(13)
    I4 0.02432(14) 0.02220(14) 0.02621(15) -0.00028(12) 0.00951(12) 0.00677(11)
    P1 0.0163(5) 0.0144(5) 0.0159(5) -0.0010(4) 0.0053(4) -0.0008(4)
    P2 0.0160(5) 0.0178(5) 0.0132(5) 0.0002(5) 0.0027(4) 0.0005(4)
    O1 0.0178(14) 0.0193(15) 0.0154(14) -0.0023(11) 0.0041(11) -0.0042(11)
    O2 0.0173(14) 0.0179(15) 0.0133(13) 0.0013(11) 0.0029(11) 0.0007(11)
    C1 0.024(2) 0.015(2) 0.016(2) -0.0008(17) 0.0017(17) 0.0056(16)
    C2 0.021(2) 0.037(3) 0.038(3) 0.006(2) 0.006(2) 0.009(2)
    C3 0.035(3) 0.037(3) 0.050(3) 0.012(2) 0.006(3) 0.019(3)
    C4 0.037(3) 0.035(3) 0.060(4) 0.009(2) -0.005(3) 0.023(3)
    C5 0.034(3) 0.036(3) 0.035(3) -0.009(2) 0.003(2) 0.017(2)
    C6 0.020(2) 0.034(3) 0.024(2) -0.001(2) 0.0028(18) 0.007(2)
    C7 0.018(2) 0.022(2) 0.0162(19) -0.0016(17) 0.0069(16) -0.0033(17)
    C8 0.029(3) 0.027(2) 0.021(2) -0.006(2) 0.0034(19) -0.0019(18)
    C9 0.030(3) 0.040(3) 0.018(2) -0.006(2) -0.0014(19) 0.000(2)
    C10 0.033(3) 0.033(3) 0.023(2) -0.011(2) 0.005(2) -0.007(2)
    C11 0.038(3) 0.025(3) 0.030(3) -0.003(2) 0.006(2) -0.002(2)
    C12 0.029(3) 0.023(2) 0.019(2) -0.0035(19) 0.0013(19) -0.0034(18)
    C13 0.017(2) 0.0147(19) 0.023(2) 0.0010(16) 0.0021(17) -0.0006(17)
    C14 0.026(2) 0.020(2) 0.043(3) -0.0018(19) 0.019(2) -0.005(2)
    C15 0.026(3) 0.026(3) 0.058(3) 0.000(2) 0.025(2) -0.008(2)
    C16 0.035(3) 0.016(2) 0.046(3) 0.006(2) 0.004(2) -0.002(2)
    C17 0.040(3) 0.023(2) 0.033(3) 0.000(2) 0.012(2) 0.004(2)
    C18 0.030(2) 0.020(2) 0.026(2) -0.0014(19) 0.010(2) -0.0008(18)
    C19 0.025(2) 0.016(2) 0.0158(19) 0.0014(17) 0.0098(17) -0.0028(16)
    C20 0.017(2) 0.025(2) 0.024(2) -0.0006(17) 0.0089(18) -0.0023(17)
    C21 0.028(2) 0.027(2) 0.023(2) 0.0009(19) 0.0145(19) 0.0016(18)
    C22 0.046(3) 0.027(2) 0.014(2) 0.005(2) 0.011(2) 0.0030(18)
    C23 0.032(3) 0.033(3) 0.015(2) 0.004(2) 0.0050(18) -0.0048(19)
    C24 0.026(2) 0.026(2) 0.022(2) -0.0040(19) 0.0036(18) -0.0037(19)
    C25 0.0190(19) 0.0148(18) 0.0162(19) -0.0010(18) 0.0048(15) 0.0025(17)
    C26 0.059(4) 0.027(3) 0.036(3) -0.003(3) -0.002(3) 0.010(2)
    Cl1 0.1176(17) 0.0573(12) 0.0806(14) -0.0501(12) -0.0484(12) 0.0197(10)
    Cl2 0.0441(8) 0.0688(10) 0.0441(8) 0.0007(7) 0.0161(7) 0.0017(7)
    Cl3 0.0719(10) 0.0461(8) 0.0415(8) 0.0182(8) 0.0221(7) 0.0119(7)
_geom_special_details
;
All e.s.d.'s (except the e.s.d. in the dihedral angle between two l.s. planes)
are estimated using the full covariance matrix. The cell e.s.d.'s are taken
into account individually in the estimation of e.s.d.'s in distances, angles
and torsion angles; correlations between e.s.d.'s in cell parameters are only
used when they are defined by crystal symmetry. An approximate (isotropic)
treatment of cell e.s.d.'s is used for estimating e.s.d.'s involving l.s.
planes.
;
loop_
    _geom_bond_atom_site_label_1
    _geom_bond_atom_site_label_2
    _geom_bond_site_symmetry_2
    _geom_bond_distance
    _geom_bond_publ_flag
    Sn O1 . 2.136(3) ?
    Sn O2 . 2.157(3) ?
    Sn I3 . 2.7770(4) ?
    Sn I4 . 2.7805(4) ?
    Sn I2 . 2.7911(4) ?
    Sn I1 . 2.8199(4) ?
    P1 O1 . 1.524(3) ?
    P1 C13 . 1.788(4) ?
    P1 C19 . 1.790(4) ?
    P1 C25 . 1.828(4) ?
    P2 O2 . 1.527(3) ?
    P2 C1 . 1.788(4) ?
    P2 C7 . 1.795(4) ?
    P2 C25 . 1.814(4) ?
    C1 C2 . 1.383(6) ?
    C1 C6 . 1.388(6) ?
    C2 C3 . 1.389(7) ?
    C2 H2A . 0.9500 ?
    C3 C4 . 1.378(8) ?
    C3 H3A . 0.9500 ?
    C4 C5 . 1.372(8) ?
    C4 H4A . 0.9500 ?
    C5 C6 . 1.382(7) ?
    C5 H5A . 0.9500 ?
    C6 H6A . 0.9500 ?
    C7 C8 . 1.386(6) ?
    C7 C12 . 1.387(6) ?
    C8 C9 . 1.391(6) ?
    C8 H8A . 0.9500 ?
    C9 C10 . 1.377(7) ?
    C9 H9A . 0.9500 ?
    C10 C11 . 1.397(7) ?
    C10 H10A . 0.9500 ?
    C11 C12 . 1.379(6) ?
    C11 H11A . 0.9500 ?
    C12 H12A . 0.9500 ?
    C13 C18 . 1.383(6) ?
    C13 C14 . 1.395(6) ?
    C14 C15 . 1.375(7) ?
    C14 H14A . 0.9500 ?
    C15 C16 . 1.366(7) ?
    C15 H15A . 0.9500 ?
    C16 C17 . 1.392(7) ?
    C16 H16A . 0.9500 ?
    C17 C18 . 1.383(6) ?
    C17 H17A . 0.9500 ?
    C18 H18A . 0.9500 ?
    C19 C20 . 1.381(6) ?
    C19 C24 . 1.411(6) ?
    C20 C21 . 1.387(6) ?
    C20 H20A . 0.9500 ?
    C21 C22 . 1.388(6) ?
    C21 H21A . 0.9500 ?
    C22 C23 . 1.375(7) ?
    C22 H22A . 0.9500 ?
    C23 C24 . 1.385(6) ?
    C23 H23A . 0.9500 ?
    C24 H24A . 0.9500 ?
    C25 H25A . 0.9900 ?
    C25 H25B . 0.9900 ?
    C26 Cl3 . 1.742(6) ?
    C26 Cl1 . 1.746(6) ?
    C26 Cl2 . 1.758(6) ?
    C26 H26A . 1.0000 ?
loop_
    _geom_angle_atom_site_label_1
    _geom_angle_atom_site_label_2
    _geom_angle_atom_site_label_3
    _geom_angle_site_symmetry_1
    _geom_angle_site_symmetry_3
    _geom_angle
    _geom_angle_publ_flag
    O1 Sn O2 . . 81.11(10) ?
    O1 Sn I3 . . 87.62(7) ?
    O2 Sn I3 . . 168.16(7) ?
    O1 Sn I4 . . 84.36(8) ?
    O2 Sn I4 . . 89.34(7) ?
    I3 Sn I4 . . 93.196(12) ?
    O1 Sn I2 . . 170.71(7) ?
    O2 Sn I2 . . 90.68(7) ?
    I3 Sn I2 . . 100.824(13) ?
    I4 Sn I2 . . 91.247(12) ?
    O1 Sn I1 . . 92.43(8) ?
    O2 Sn I1 . . 86.79(7) ?
    I3 Sn I1 . . 90.070(12) ?
    I4 Sn I1 . . 175.320(14) ?
    I2 Sn I1 . . 91.431(12) ?
    O1 P1 C13 . . 108.51(18) ?
    O1 P1 C19 . . 111.71(18) ?
    C13 P1 C19 . . 111.74(19) ?
    O1 P1 C25 . . 109.74(17) ?
    C13 P1 C25 . . 108.71(19) ?
    C19 P1 C25 . . 106.37(19) ?
    O2 P2 C1 . . 113.34(18) ?
    O2 P2 C7 . . 109.60(18) ?
    C1 P2 C7 . . 108.48(19) ?
    O2 P2 C25 . . 110.39(17) ?
    C1 P2 C25 . . 108.8(2) ?
    C7 P2 C25 . . 105.94(19) ?
    P1 O1 Sn . . 135.20(17) ?
    P2 O2 Sn . . 136.45(16) ?
    C2 C1 C6 . . 119.7(4) ?
    C2 C1 P2 . . 120.7(3) ?
    C6 C1 P2 . . 119.6(3) ?
    C1 C2 C3 . . 119.9(5) ?
    C1 C2 H2A . . 120.0 ?
    C3 C2 H2A . . 120.0 ?
    C4 C3 C2 . . 119.7(5) ?
    C4 C3 H3A . . 120.2 ?
    C2 C3 H3A . . 120.2 ?
    C5 C4 C3 . . 120.8(5) ?
    C5 C4 H4A . . 119.6 ?
    C3 C4 H4A . . 119.6 ?
    C4 C5 C6 . . 119.7(5) ?
    C4 C5 H5A . . 120.1 ?
    C6 C5 H5A . . 120.1 ?
    C5 C6 C1 . . 120.2(4) ?
    C5 C6 H6A . . 119.9 ?
    C1 C6 H6A . . 119.9 ?
    C8 C7 C12 . . 120.3(4) ?
    C8 C7 P2 . . 121.2(3) ?
    C12 C7 P2 . . 118.4(3) ?
    C7 C8 C9 . . 119.5(4) ?
    C7 C8 H8A . . 120.2 ?
    C9 C8 H8A . . 120.2 ?
    C10 C9 C8 . . 120.0(4) ?
    C10 C9 H9A . . 120.0 ?
    C8 C9 H9A . . 120.0 ?
    C9 C10 C11 . . 120.4(4) ?
    C9 C10 H10A . . 119.8 ?
    C11 C10 H10A . . 119.8 ?
    C12 C11 C10 . . 119.4(4) ?
    C12 C11 H11A . . 120.3 ?
    C10 C11 H11A . . 120.3 ?
    C11 C12 C7 . . 120.2(4) ?
    C11 C12 H12A . . 119.9 ?
    C7 C12 H12A . . 119.9 ?
    C18 C13 C14 . . 119.5(4) ?
    C18 C13 P1 . . 120.3(3) ?
    C14 C13 P1 . . 120.1(3) ?
    C15 C14 C13 . . 120.0(4) ?
    C15 C14 H14A . . 120.0 ?
    C13 C14 H14A . . 120.0 ?
    C16 C15 C14 . . 120.6(4) ?
    C16 C15 H15A . . 119.7 ?
    C14 C15 H15A . . 119.7 ?
    C15 C16 C17 . . 120.0(4) ?
    C15 C16 H16A . . 120.0 ?
    C17 C16 H16A . . 120.0 ?
    C18 C17 C16 . . 119.9(4) ?
    C18 C17 H17A . . 120.1 ?
    C16 C17 H17A . . 120.1 ?
    C13 C18 C17 . . 120.0(4) ?
    C13 C18 H18A . . 120.0 ?
    C17 C18 H18A . . 120.0 ?
    C20 C19 C24 . . 120.3(4) ?
    C20 C19 P1 . . 122.4(3) ?
    C24 C19 P1 . . 117.0(3) ?
    C19 C20 C21 . . 119.7(4) ?
    C19 C20 H20A . . 120.1 ?
    C21 C20 H20A . . 120.1 ?
    C20 C21 C22 . . 120.3(4) ?
    C20 C21 H21A . . 119.8 ?
    C22 C21 H21A . . 119.8 ?
    C23 C22 C21 . . 119.9(4) ?
    C23 C22 H22A . . 120.1 ?
    C21 C22 H22A . . 120.1 ?
    C22 C23 C24 . . 121.1(4) ?
    C22 C23 H23A . . 119.5 ?
    C24 C23 H23A . . 119.5 ?
    C23 C24 C19 . . 118.7(4) ?
    C23 C24 H24A . . 120.7 ?
    C19 C24 H24A . . 120.7 ?
    P2 C25 P1 . . 113.0(2) ?
    P2 C25 H25A . . 109.0 ?
    P1 C25 H25A . . 109.0 ?
    P2 C25 H25B . . 109.0 ?
    P1 C25 H25B . . 109.0 ?
    H25A C25 H25B . . 107.8 ?
    Cl3 C26 Cl1 . . 112.4(3) ?
    Cl3 C26 Cl2 . . 110.5(3) ?
    Cl1 C26 Cl2 . . 108.9(4) ?
    Cl3 C26 H26A . . 108.3 ?
    Cl1 C26 H26A . . 108.3 ?
    Cl2 C26 H26A . . 108.3 ?
loop_
    _geom_torsion_atom_site_label_1
    _geom_torsion_atom_site_label_2
    _geom_torsion_atom_site_label_3
    _geom_torsion_atom_site_label_4
    _geom_torsion_site_symmetry_1
    _geom_torsion_site_symmetry_2
    _geom_torsion_site_symmetry_3
    _geom_torsion_site_symmetry_4
    _geom_torsion
    _geom_torsion_publ_flag
    C13 P1 O1 Sn . . . . -154.2(2) ?
    C19 P1 O1 Sn . . . . 82.2(3) ?
    C25 P1 O1 Sn . . . . -35.5(3) ?
    O2 Sn O1 P1 . . . . 54.1(2) ?
    I3 Sn O1 P1 . . . . -122.2(2) ?
    I4 Sn O1 P1 . . . . 144.3(2) ?
    I1 Sn O1 P1 . . . . -32.3(2) ?
    C1 P2 O2 Sn . . . . 97.2(3) ?
    C7 P2 O2 Sn . . . . -141.4(2) ?
    C25 P2 O2 Sn . . . . -25.1(3) ?
    O1 Sn O2 P2 . . . . -16.7(2) ?
    I3 Sn O2 P2 . . . . 1.4(6) ?
    I4 Sn O2 P2 . . . . -101.1(2) ?
    I2 Sn O2 P2 . . . . 167.6(2) ?
    I1 Sn O2 P2 . . . . 76.2(2) ?
    O2 P2 C1 C2 . . . . -159.9(3) ?
    C7 P2 C1 C2 . . . . 78.1(4) ?
    C25 P2 C1 C2 . . . . -36.7(4) ?
    O2 P2 C1 C6 . . . . 22.7(4) ?
    C7 P2 C1 C6 . . . . -99.3(4) ?
    C25 P2 C1 C6 . . . . 145.9(3) ?
    C6 C1 C2 C3 . . . . -0.5(7) ?
    P2 C1 C2 C3 . . . . -177.9(4) ?
    C1 C2 C3 C4 . . . . 0.6(8) ?
    C2 C3 C4 C5 . . . . 0.1(9) ?
    C3 C4 C5 C6 . . . . -0.8(9) ?
    C4 C5 C6 C1 . . . . 0.9(8) ?
    C2 C1 C6 C5 . . . . -0.3(7) ?
    P2 C1 C6 C5 . . . . 177.1(4) ?
    O2 P2 C7 C8 . . . . -130.5(4) ?
    C1 P2 C7 C8 . . . . -6.3(4) ?
    C25 P2 C7 C8 . . . . 110.4(4) ?
    O2 P2 C7 C12 . . . . 47.8(4) ?
    C1 P2 C7 C12 . . . . 172.0(3) ?
    C25 P2 C7 C12 . . . . -71.3(4) ?
    C12 C7 C8 C9 . . . . 0.8(7) ?
    P2 C7 C8 C9 . . . . 179.1(3) ?
    C7 C8 C9 C10 . . . . 0.3(7) ?
    C8 C9 C10 C11 . . . . -0.5(7) ?
    C9 C10 C11 C12 . . . . -0.5(8) ?
    C10 C11 C12 C7 . . . . 1.6(7) ?
    C8 C7 C12 C11 . . . . -1.7(7) ?
    P2 C7 C12 C11 . . . . 179.9(4) ?
    O1 P1 C13 C18 . . . . 24.9(4) ?
    C19 P1 C13 C18 . . . . 148.5(4) ?
    C25 P1 C13 C18 . . . . -94.4(4) ?
    O1 P1 C13 C14 . . . . -159.1(3) ?
    C19 P1 C13 C14 . . . . -35.5(4) ?
    C25 P1 C13 C14 . . . . 81.6(4) ?
    C18 C13 C14 C15 . . . . 1.7(7) ?
    P1 C13 C14 C15 . . . . -174.3(4) ?
    C13 C14 C15 C16 . . . . -0.7(8) ?
    C14 C15 C16 C17 . . . . 0.3(8) ?
    C15 C16 C17 C18 . . . . -0.9(8) ?
    C14 C13 C18 C17 . . . . -2.3(7) ?
    P1 C13 C18 C17 . . . . 173.7(3) ?
    C16 C17 C18 C13 . . . . 1.9(7) ?
    O1 P1 C19 C20 . . . . -144.0(3) ?
    C13 P1 C19 C20 . . . . 94.2(4) ?
    C25 P1 C19 C20 . . . . -24.3(4) ?
    O1 P1 C19 C24 . . . . 30.0(4) ?
    C13 P1 C19 C24 . . . . -91.8(4) ?
    C25 P1 C19 C24 . . . . 149.7(3) ?
    C24 C19 C20 C21 . . . . -0.6(6) ?
    P1 C19 C20 C21 . . . . 173.2(3) ?
    C19 C20 C21 C22 . . . . -0.8(7) ?
    C20 C21 C22 C23 . . . . 1.5(7) ?
    C21 C22 C23 C24 . . . . -0.6(7) ?
    C22 C23 C24 C19 . . . . -0.8(7) ?
    C20 C19 C24 C23 . . . . 1.4(6) ?
    P1 C19 C24 C23 . . . . -172.7(3) ?
    O2 P2 C25 P1 . . . . 52.7(3) ?
    C1 P2 C25 P1 . . . . -72.2(3) ?
    C7 P2 C25 P1 . . . . 171.3(2) ?
    O1 P1 C25 P2 . . . . -27.7(3) ?
    C13 P1 C25 P2 . . . . 90.8(3) ?
    C19 P1 C25 P2 . . . . -148.7(2) ?
