# Supplementary material for: Tetra­iodido[methyl­enebis(diphenyl­phosphine oxide)-κ2 O:O′]tin(IV) chloro­form solvate
Source: Acta Crystallogr Sect E Struct Rep Online. 2008 Jun 7;64(Pt 7):m894. doi: 10.1107/S1600536808013627 (PMC2961740; doi:10.1107/S1600536808013627)
Supplement: Supplementary file 2 [file e-64-0m894-Isup2.hkl]

# 
# h,k,l, Fc-squared, Fo-squared, sigma(Fo-squared) and status flag 
# 
data_I
_shelx_title ' AC635Sn in P2(1)' 
_shelx_refln_list_code          4 
_shelx_F_calc_maximum      329.57 
_exptl_crystal_F_000      1076.00 
_reflns_d_resolution_high  0.7902 
 
loop_ 
 _symmetry_equiv_pos_as_xyz 
 'x, y, z' 
 '-x, y+1/2, -z' 
 
_cell_length_a     9.2639 
_cell_length_b    19.0609 
_cell_length_c    10.1991 
_cell_angle_alpha  90.000 
_cell_angle_beta  108.479 
_cell_angle_gamma  90.000 
 
_shelx_F_squared_multiplier     1.000 
 
loop_ 
 _refln_index_h 
 _refln_index_k 
 _refln_index_l 
 _refln_F_squared_calc 
 _refln_F_squared_meas 
 _refln_F_squared_sigma 
 _refln_observed_status 
   0 -24   0     3727.61     4001.99    314.78 o 
   1 -24   0     2488.79     2884.16    191.85 o 
   1 -23   0      793.18      939.65    118.61 o 
   2 -23   0     2013.92     2002.24    265.16 o 
   3 -23   0     1026.24      852.17    116.53 o 
   0 -22   0      321.57      375.22    134.58 o 
   1 -22   0      259.42      423.46    141.42 o 
   2 -22   0      131.29      328.80     85.75 o 
   3 -22   0      220.88      217.93     79.56 o 
   4 -22   0     3077.66     3194.56    183.90 o 
   1 -21   0      661.87      879.52    111.64 o 
   2 -21   0      439.85      326.28     81.35 o 
   3 -21   0     1100.96     1055.68    118.35 o 
   4 -21   0      304.82      123.95     70.47 o 
   5 -21   0     1410.91     1683.55    132.63 o 
   0 -20   0     2449.17     2453.20    213.27 o 
   1 -20   0     2217.24     2107.81    150.85 o 
   2 -20   0     2166.71     2316.12    151.78 o 
   3 -20   0     1831.67     1787.89    135.58 o 
   4 -20   0      792.48      849.40    103.58 o 
   5 -20   0      627.00      609.24     90.66 o 
   6 -20   0     3564.88     3827.19    189.24 o 
   1 -19   0     2483.56     2606.44    155.64 o 
   2 -19   0     5992.22     6221.27    240.72 o 
   3 -19   0     7956.22     7878.01    283.31 o 
   4 -19   0      516.68      612.44     86.87 o 
   5 -19   0      847.99      993.32     85.20 o 
   6 -19   0      656.42      683.62     76.71 o 
   0 -18   0     3870.76     4086.39    269.16 o 
   1 -18   0      783.82      913.63    104.41 o 
   2 -18   0     9635.47     9795.81    335.88 o 
   3 -18   0    11608.08    11650.87    627.84 o 
   4 -18   0     1671.47     1564.79     92.87 o 
   5 -18   0      494.36      497.86     64.22 o 
   6 -18   0       33.13       63.09     46.94 o 
   7 -18   0      711.10      642.48     77.38 o 
   1 -17   0    11120.31    11499.25    350.28 o 
   2 -17   0     6822.39     6843.58    243.67 o 
   3 -17   0      262.70      324.93     51.08 o 
   4 -17   0      206.76      247.86     49.78 o 
   5 -17   0       40.08       22.49     43.45 o 
   6 -17   0      707.50      752.06     74.03 o 
   7 -17   0     1822.46     1829.86    108.44 o 
   0 -16   0     6631.47     6363.95    328.46 o 
   1 -16   0     2976.72     2785.73    147.47 o 
   2 -16   0     9635.29     9711.65    232.04 o 
   3 -16   0     9032.68     8828.41    216.54 o 
   4 -16   0      746.82      767.96     68.00 o 
   5 -16   0      302.42      285.20     52.97 o 
   6 -16   0     1135.32     1289.23     94.51 o 
   7 -16   0     1524.20     1575.16     99.46 o 
   8 -16   0      766.62      751.03     99.59 o 
   1 -15   0     3980.52     4199.29    147.04 o 
   2 -15   0     9806.17     9778.85    230.53 o 
   3 -15   0    11400.87    11207.06    252.59 o 
   4 -15   0     2669.12     2509.04    107.54 o 
   5 -15   0     1235.14     1241.57    132.85 o 
   6 -15   0      334.36      398.26     58.97 o 
   7 -15   0      421.05      445.96     77.79 o 
   8 -15   0       13.64       57.57     62.66 o 
   0 -14   0      536.84      545.73     52.29 o 
   1 -14   0     3312.33     3347.64    106.97 o 
   2 -14   0     8585.04     8622.02    201.19 o 
   3 -14   0     1883.06     1942.13    130.08 o 
   4 -14   0      404.18      460.76     52.69 o 
   5 -14   0     4365.83     4509.90    152.11 o 
   6 -14   0    12024.13    12626.10    287.51 o 
   7 -14   0     6370.45     6487.22    235.76 o 
   8 -14   0      404.66      438.04     83.05 o 
   9 -14   0     1005.45     1128.61    124.93 o 
   1 -13   0     1950.49     1948.27     60.11 o 
   2 -13   0     3306.53     3095.73    103.30 o 
   3 -13   0     6999.31     6721.71    168.18 o 
   4 -13   0      666.49      601.93     63.92 o 
   5 -13   0     2632.22     2617.02     88.34 o 
   6 -13   0     2278.12     2438.86    108.83 o 
   7 -13   0     9692.55     9683.97    299.79 o 
   8 -13   0     3500.68     3778.01    289.11 o 
   9 -13   0      514.20      594.29     95.54 o 
   0 -12   0      541.49      461.33     44.89 o 
   1 -12   0     3886.52     3803.55     94.65 o 
   2 -12   0     6341.48     6223.64    121.54 o 
   3 -12   0      524.67      525.42     49.35 o 
   4 -12   0     2883.89     2818.69     99.28 o 
   5 -12   0    15398.66    15484.00    274.49 o 
   6 -12   0    20013.64    20190.81    400.69 o 
   7 -12   0     5972.79     5852.49    320.48 o 
   8 -12   0      866.96      810.60    148.83 o 
   9 -12   0      569.77      444.89    115.19 o 
   1 -11   0     1636.28     1589.45     49.74 o 
   2 -11   0     7944.53     8024.76    146.24 o 
   3 -11   0     5909.16     5668.01    145.52 o 
   4 -11   0      521.86      437.35     38.88 o 
   5 -11   0    10747.94    10537.48    199.26 o 
   6 -11   0     4637.77     4482.00    140.76 o 
   7 -11   0     2783.74     2740.19    149.40 o 
   8 -11   0     3966.17     3886.22    183.46 o 
   9 -11   0      173.41      141.90     66.57 o 
   0 -10   0    44755.55    45453.85    919.03 o 
   1 -10   0    39035.39    39167.23    575.47 o 
   2 -10   0    16283.04    15373.55    301.53 o 
   3 -10   0     4009.35     3888.60    111.68 o 
   4 -10   0     3380.67     3230.34     87.38 o 
   5 -10   0     3334.09     3206.64    121.20 o 
   6 -10   0     1654.84     1700.92     82.88 o 
   7 -10   0     2221.67     2075.92    123.55 o 
   8 -10   0     1102.53     1127.99    106.05 o 
   9 -10   0      470.56      381.88     85.08 o 
  10 -10   0     1845.44     1960.99    151.69 o 
   1  -9   0    41676.53    41327.81    599.25 o 
   2  -9   0    25114.19    24636.25    474.84 o 
   3  -9   0      155.64      181.81     29.77 o 
   4  -9   0     1465.74     1470.61     62.39 o 
   5  -9   0     2654.56     2684.38     78.26 o 
   6  -9   0      751.36      781.70     62.53 o 
   7  -9   0     2107.58     2343.02    129.39 o 
   8  -9   0     1714.66     1581.51    119.28 o 
   9  -9   0     1213.11     1118.46    206.43 o 
  10  -9   0     1716.01     1847.26    139.81 o 
   0  -8   0    35233.98    35228.93    722.04 o 
   1  -8   0    16200.96    16475.29    254.28 o 
   2  -8   0    15523.05    15045.44    284.69 o 
   3  -8   0    30363.26    29949.14    639.52 o 
   4  -8   0     8237.39     8041.02    173.96 o 
   5  -8   0     1474.04     1449.04     56.64 o 
   6  -8   0     4108.81     4105.80    190.60 o 
   7  -8   0      223.03      245.65     58.26 o 
   8  -8   0     1208.68     1015.33    152.26 o 
   9  -8   0      217.74      306.12     76.41 o 
  10  -8   0     1539.63     1270.88    120.32 o 
   1  -7   0     7597.50     7558.79    158.62 o 
   2  -7   0    23199.59    23201.03    498.07 o 
   3  -7   0    33874.55    33810.16    688.77 o 
   4  -7   0     5209.41     5047.85    123.71 o 
   5  -7   0    10942.69    11034.42    225.15 o 
   6  -7   0      325.22      390.71     44.34 o 
   7  -7   0     2887.56     2712.02    135.58 o 
   8  -7   0     2973.67     2903.00    150.39 o 
   9  -7   0     4051.20     3959.98    184.61 o 
  10  -7   0     1201.07     1248.98    117.53 o 
   0  -6   0    11110.00    11075.45    240.55 o 
   1  -6   0     6385.15     6700.29    206.43 o 
   2  -6   0     4957.48     4547.12    126.11 o 
   3  -6   0    13494.05    13740.07    256.98 o 
   4  -6   0    24075.62    23231.21    412.83 o 
   5  -6   0     1298.86     1247.12    122.98 o 
   6  -6   0     5784.17     6048.09    152.00 o 
   7  -6   0     1953.01     1870.47    113.85 o 
   8  -6   0     6128.01     5596.22    243.50 o 
   9  -6   0     6404.50     6124.54    229.80 o 
  10  -6   0     3778.44     3953.31    189.76 o 
   1  -5   0     5622.74     5810.85    133.80 o 
   2  -5   0     6736.51     6848.47    234.37 o 
   3  -5   0    21398.21    21165.15    367.29 o 
   4  -5   0    29441.59    29537.80    513.09 o 
   5  -5   0    25950.57    25578.05    379.73 o 
   6  -5   0      505.43      578.82     48.61 o 
   7  -5   0     3136.30     3153.15    108.07 o 
   8  -5   0     3897.27     3921.28    209.28 o 
   9  -5   0     1423.42     1440.46    114.92 o 
  10  -5   0     1584.18     1629.61    165.37 o 
   0  -4   0     1606.12     1803.77     59.63 o 
   1  -4   0     3657.52     3852.40    146.55 o 
   2  -4   0      641.22      643.09     38.41 o 
   3  -4   0     7289.98     7286.33    117.61 o 
   4  -4   0    13724.74    13723.22    212.88 o 
   5  -4   0     9159.30     9083.23    157.41 o 
   6  -4   0     9420.36     9225.98    196.51 o 
   7  -4   0     1256.74     1308.27     71.91 o 
   8  -4   0    20249.93    20504.87    513.45 o 
   9  -4   0     9909.39     9818.24    302.37 o 
  10  -4   0     1188.75     1269.07    109.27 o 
   1  -3   0     4430.83     4680.56    122.74 o 
   2  -3   0    13617.36    14223.96    307.46 o 
   3  -3   0     8068.22     8002.21    131.27 o 
   4  -3   0    11609.08    11897.75    193.42 o 
   5  -3   0    27134.88    26631.99    391.45 o 
   6  -3   0    11851.65    11971.59    241.23 o 
   7  -3   0     7185.39     6803.25    169.70 o 
   8  -3   0     7582.13     7365.65    326.42 o 
   9  -3   0     1170.13     1231.73    102.41 o 
  10  -3   0      486.81      537.60    201.87 o 
  11  -3   0      822.31      791.08    100.72 o 
   0  -2   0    60982.17    69361.34   1827.07 o 
   1  -2   0     6873.40     7381.07    221.83 o 
   2  -2   0    20632.65    21634.80    304.59 o 
   3  -2   0    15950.11    16532.50    244.29 o 
   4  -2   0    28951.05    28008.57    408.05 o 
   5  -2   0    18090.24    17965.43    281.18 o 
   6  -2   0     2902.04     3004.01     98.75 o 
   7  -2   0      603.32      638.18     55.47 o 
   8  -2   0     4203.80     4404.07    135.07 o 
   9  -2   0      962.68     1034.33     73.03 o 
  10  -2   0     2097.72     2026.13    132.26 o 
  11  -2   0     1130.80     1155.80    192.74 o 
   1  -1   0    20147.76    21268.04    349.72 o 
   2  -1   0    20076.19    21199.38    496.81 o 
   3  -1   0    15451.47    15225.38    229.81 o 
   4  -1   0     5303.59     5046.77     96.97 o 
   5  -1   0    15590.74    16116.18    255.46 o 
   6  -1   0     4104.67     4093.30    116.26 o 
   7  -1   0      225.93      220.00     39.59 o 
   8  -1   0     4344.13     4487.48    137.27 o 
   9  -1   0     5094.38     4970.39    150.40 o 
  10  -1   0     1444.42     1332.56    112.90 o 
  11  -1   0      908.52      991.78    107.84 o 
   1   0   0    19925.25    20597.69    327.50 o 
   2   0   0        2.46       40.79     15.55 o 
   3   0   0     4147.37     4240.04     81.51 o 
   4   0   0      159.12      142.70     23.38 o 
   5   0   0      257.44      280.43     26.89 o 
   6   0   0      834.56      876.69     77.34 o 
   7   0   0      406.54      351.03     45.12 o 
   8   0   0      394.39      523.76     54.24 o 
   9   0   0      233.28      296.52     78.76 o 
  10   0   0      367.67      375.78     56.06 o 
  11   0   0     1804.67     1862.24    133.62 o 
   1   1   0    20857.17    21797.96    301.80 o 
   2   1   0    20657.34    21070.44    303.97 o 
   3   1   0    15613.72    15112.32    231.29 o 
   4   1   0     5381.14     5052.24     99.96 o 
   5   1   0    15584.06    16207.08    257.56 o 
   6   1   0     4094.12     4102.83    142.36 o 
   7   1   0      191.10      245.61     40.69 o 
   8   1   0     4375.02     4463.95    232.27 o 
   9   1   0     4962.18     4810.94    150.36 o 
  10   1   0     1500.23     1592.52     92.54 o 
  11   1   0      944.45      986.30    112.91 o 
   0   2   0    62685.00    64640.09   1049.26 o 
   1   2   0     6385.62     6585.21     87.64 o 
   2   2   0    20263.88    21193.60    307.30 o 
   3   2   0    15878.41    16122.56    246.61 o 
   4   2   0    29216.81    27773.77    450.39 o 
   5   2   0    18229.70    18149.47    284.83 o 
   6   2   0     2852.47     2991.00    100.16 o 
   7   2   0      662.79      658.49     59.16 o 
   8   2   0     4217.62     4363.17    219.00 o 
   9   2   0      914.00      847.52     70.68 o 
  10   2   0     2274.02     2336.47    107.26 o 
  11   2   0     1166.45     1101.00     86.05 o 
   1   3   0     5397.48     5638.97     81.10 o 
   2   3   0    14062.45    14571.40    297.82 o 
   3   3   0     8212.50     8280.84    137.08 o 
   4   3   0    11507.22    11589.04    192.98 o 
   5   3   0    26095.09    25766.92    395.86 o 
   6   3   0    11942.03    11735.87    228.05 o 
   7   3   0     7323.18     6996.19    174.34 o 
   8   3   0     7733.33     7374.81    188.55 o 
   9   3   0     1199.60     1294.23     81.28 o 
  10   3   0      485.97      498.63     76.29 o 
  11   3   0      858.87      848.70     80.19 o 
   0   4   0     2083.55     2239.03     58.26 o 
   1   4   0     3651.33     3797.92     53.45 o 
   2   4   0      574.61      614.23     22.75 o 
   3   4   0     6770.27     6779.73    121.99 o 
   4   4   0    13687.30    13459.68    218.69 o 
   5   4   0     9280.26     9176.84    165.23 o 
   6   4   0     9382.63     8753.85    242.81 o 
   7   4   0     1284.57     1294.27    109.90 o 
   8   4   0    20575.91    19873.86    391.60 o 
   9   4   0     9899.06     9850.86    237.15 o 
  10   4   0     1214.86     1438.06    103.74 o 
   1   5   0     5174.35     5180.66     71.29 o 
   2   5   0     7323.69     7273.79    106.85 o 
   3   5   0    21445.06    21191.39    275.22 o 
   4   5   0    29972.40    30231.77    387.50 o 
   5   5   0    25324.43    25151.46    387.33 o 
   6   5   0      544.41      575.84     54.14 o 
   7   5   0     3502.66     3294.70    113.53 o 
   8   5   0     3649.67     3534.81    257.63 o 
   9   5   0     1389.13     1430.27     86.71 o 
  10   5   0     1554.35     1660.04     99.40 o 
   0   6   0    10489.76    10694.51    226.54 o 
   1   6   0     6277.67     6597.96     87.04 o 
   2   6   0     5102.12     4770.76     68.36 o 
   3   6   0    14025.56    14200.83    191.21 o 
   4   6   0    24241.35    23672.31    346.23 o 
   5   6   0     1256.05     1248.57     44.25 o 
   6   6   0     5831.02     5674.55    122.35 o 
   7   6   0     1883.37     1821.59     85.85 o 
   8   6   0     6155.78     6038.09    203.30 o 
   9   6   0     6357.86     6056.49    176.75 o 
  10   6   0     3627.88     4169.08    188.29 o 
   1   7   0     7952.84     8008.55    124.19 o 
   2   7   0    23301.88    23597.20    304.26 o 
   3   7   0    32813.27    32539.22    381.18 o 
   4   7   0     5514.30     5556.23    147.33 o 
   5   7   0    10909.62    11158.81    168.59 o 
   6   7   0      228.59      289.72     40.84 o 
   7   7   0     2927.59     2691.67    126.64 o 
   8   7   0     2753.83     2537.17    107.01 o 
   9   7   0     4028.52     4086.77    179.49 o 
  10   7   0     1252.13     1350.44    234.37 o 
   0   8   0    34716.10    34978.55    755.01 o 
   1   8   0    16009.80    16475.99    240.60 o 
   2   8   0    15205.48    15069.71    198.92 o 
   3   8   0    30424.37    30288.85    354.11 o 
   4   8   0     8414.32     8224.09    126.36 o 
   5   8   0     1354.70     1341.63     63.40 o 
   6   8   0     4093.05     4007.01    220.54 o 
   7   8   0      285.29      298.92     50.78 o 
   8   8   0     1145.79      912.59     92.56 o 
   9   8   0      184.71      174.21     71.28 o 
  10   8   0     1528.53     1644.81    127.82 o 
   1   9   0    41132.06    41059.33    567.31 o 
   2   9   0    25488.15    25602.73    321.00 o 
   3   9   0      155.51      172.07     15.28 o 
   4   9   0     1496.38     1478.20     45.96 o 
   5   9   0     2291.23     2366.18     84.06 o 
   6   9   0      902.56      899.63     61.64 o 
   7   9   0     2233.29     2217.08    160.81 o 
   8   9   0     1673.35     1813.27    118.13 o 
   9   9   0     1324.53     1145.77    106.03 o 
  10   9   0     1656.12     1520.37    126.50 o 
   0  10   0    43720.71    43923.55   1747.80 o 
   1  10   0    39036.08    39428.49    545.78 o 
   2  10   0    16612.86    15861.03    210.78 o 
   3  10   0     4177.67     4189.25     72.26 o 
   4  10   0     3340.21     3182.16     89.87 o 
   5  10   0     3262.00     3080.44     95.79 o 
   6  10   0     1653.70     1544.99     99.91 o 
   7  10   0     2224.71     2008.73    155.11 o 
   8  10   0     1103.31      970.05     95.97 o 
   9  10   0      496.46      443.36     79.03 o 
  10  10   0     1904.06     2267.37    152.25 o 
   1  11   0     1463.31     1396.39     46.71 o 
   2  11   0     8011.28     8174.19    139.22 o 
   3  11   0     6218.92     6040.92    114.33 o 
   4  11   0      534.94      522.74     36.49 o 
   5  11   0    10495.59    10041.66    275.77 o 
   6  11   0     4881.70     4450.16    171.20 o 
   7  11   0     2640.94     2289.24    128.40 o 
   8  11   0     4017.84     4008.18    230.38 o 
   9  11   0      170.18      114.59     63.27 o 
   0  12   0      632.95      526.64     48.88 o 
   1  12   0     4086.57     3723.72     82.37 o 
   2  12   0     6275.73     6128.15    115.36 o 
   3  12   0      515.29      503.34     61.92 o 
   4  12   0     2833.69     2730.09     95.45 o 
   5  12   0    15686.30    15240.40    400.88 o 
   6  12   0    19745.40    19143.08    473.38 o 
   7  12   0     5922.92     6187.11    218.92 o 
   8  12   0      777.08      838.51     95.00 o 
   9  12   0      616.94      544.70     87.89 o 
   1  13   0     2159.14     2188.41     61.33 o 
   2  13   0     3517.05     3545.03    178.05 o 
   3  13   0     6587.12     6553.98    158.65 o 
   4  13   0      717.68      646.85     56.53 o 
   5  13   0     2554.26     2485.48    176.78 o 
   6  13   0     2178.47     2185.38    183.62 o 
   7  13   0     9791.35     9606.21    295.88 o 
   8  13   0     3585.05     3726.75    180.21 o 
   9  13   0      505.57      483.38     88.96 o 
   0  14   0      732.37      727.66     57.80 o 
   1  14   0     3151.48     3272.44    117.21 o 
   2  14   0     8685.67     8466.34    187.60 o 
   3  14   0     1787.88     1675.38     77.38 o 
   4  14   0      425.08      330.17     43.77 o 
   5  14   0     4544.49     4618.42    170.88 o 
   6  14   0    12084.82    12021.53    338.52 o 
   7  14   0     6335.65     6144.19    227.31 o 
   8  14   0      363.80      337.80     74.14 o 
   9  14   0     1049.55     1166.24    189.89 o 
   1  15   0     3915.72     3892.10    181.28 o 
   2  15   0    10293.63    10504.77    219.83 o 
   3  15   0    11251.79    11116.00    238.58 o 
   4  15   0     2623.51     2482.13    104.67 o 
   5  15   0     1254.10     1194.94     93.17 o 
   6  15   0      341.02      400.39     70.97 o 
   7  15   0      431.37      337.46     83.26 o 
   8  15   0       11.16       21.15     53.62 o 
   0  16   0     6862.43     6605.91    189.32 o 
   1  16   0     2742.08     2739.32     96.06 o 
   2  16   0     9782.85    10144.54    315.62 o 
   3  16   0     9106.04     8832.20    356.50 o 
   4  16   0      721.25      650.82     61.81 o 
   5  16   0      318.80      259.20     59.17 o 
   6  16   0     1185.42     1097.56     98.31 o 
   7  16   0     1609.40     1658.71    121.03 o 
   8  16   0      714.79      818.04    102.63 o 
   1  17   0    11414.17    11630.97    245.33 o 
   2  17   0     6463.39     6437.10    167.65 o 
   3  17   0      255.62      239.48     44.74 o 
   4  17   0      199.50      240.71     72.86 o 
   5  17   0       43.49      146.11     61.02 o 
   6  17   0      745.24      735.90     86.03 o 
   7  17   0     1689.46     1851.20    244.07 o 
   0  18   0     3757.48     3744.24    213.27 o 
   1  18   0      802.32      864.51     78.55 o 
   2  18   0     9494.20     9497.86    352.38 o 
   3  18   0    11555.88    11429.63    256.14 o 
   4  18   0     1717.44     1594.84     85.98 o 
   5  18   0      482.40      408.30     70.62 o 
   6  18   0       40.40       43.79     52.12 o 
   7  18   0      694.37      670.04     91.42 o 
   1  19   0     2527.09     2457.68    125.80 o 
   2  19   0     5863.36     5902.65    230.52 o 
   3  19   0     8042.45     8267.06    206.70 o 
   4  19   0      521.76      514.54     64.02 o 
   5  19   0      755.38      774.10     90.26 o 
   6  19   0      667.66      653.47     89.31 o 
   0  20   0     2165.55     2008.41    168.79 o 
   1  20   0     2341.54     2270.67    123.63 o 
   2  20   0     1999.30     1906.94    113.70 o 
   3  20   0     1869.75     1823.74     94.34 o 
   4  20   0      844.48     1009.06    185.15 o 
   5  20   0      622.56      595.76     83.23 o 
   6  20   0     3571.12     3471.75    176.52 o 
   1  21   0      657.44      655.05     78.83 o 
   2  21   0      409.68      424.17     68.78 o 
   3  21   0     1203.29     1188.20     94.69 o 
   4  21   0      267.85      285.75     54.99 o 
   5  21   0     1399.54     1537.83     98.23 o 
   0  22   0      375.93      367.24     95.80 o 
   1  22   0      268.40      284.58     62.89 o 
   2  22   0      165.89      159.54    109.49 o 
   3  22   0      253.39      194.93     59.91 o 
   4  22   0     3070.23     3085.70    157.25 o 
   1  23   0      779.96      855.01    254.33 o 
   2  23   0     2051.72     1701.68    223.54 o 
   3  23   0      921.58     1027.81     99.52 o 
   0  24   0     3650.30     3893.64    256.61 o 
   1  24   0     2629.04     2694.21    152.55 o 
  -1 -24   1      670.86      845.21    120.47 o 
   0 -24   1     1373.03     1186.47    132.14 o 
  -3 -23   1      944.66      903.45    112.48 o 
  -2 -23   1     1761.17     1717.86    223.54 o 
  -1 -23   1     3338.26     3462.21    197.71 o 
   0 -23   1      738.81      660.78    106.74 o 
   1 -23   1     1222.11     1351.32    142.68 o 
   2 -23   1      335.84      333.79     89.60 o 
  -4 -22   1     2904.39     2846.86    176.77 o 
  -3 -22   1     1492.61     1732.61    141.60 o 
  -2 -22   1     1607.72     1886.74    150.21 o 
  -1 -22   1      445.52      607.50    100.72 o 
   0 -22   1     1141.65     1167.07    168.79 o 
   1 -22   1     1045.26     1114.62    127.39 o 
   2 -22   1     1475.72     1556.86    138.46 o 
   3 -22   1      247.18      217.86     78.98 o 
   4 -22   1      349.43      311.68     83.19 o 
  -5 -21   1     1866.82     2040.34    221.26 o 
  -4 -21   1     1092.02     1100.29    226.96 o 
  -3 -21   1     5744.57     6274.41    255.41 o 
  -2 -21   1      621.09      604.55     94.66 o 
  -1 -21   1      154.45      260.60    145.98 o 
   0 -21   1      501.99      545.46     95.71 o 
   1 -21   1      129.95      245.13     77.55 o 
   2 -21   1     2416.07     2660.66    163.49 o 
   3 -21   1      977.79     1220.35    118.68 o 
   4 -21   1      293.27      379.96     85.18 o 
   5 -21   1      673.00      809.08    105.22 o 
  -6 -20   1     1331.12     1328.30    139.14 o 
  -5 -20   1      609.98      569.11    139.14 o 
  -4 -20   1     2279.77     2174.17    147.09 o 
  -3 -20   1      906.32      891.26    106.05 o 
  -2 -20   1     1141.48     1049.38    113.30 o 
  -1 -20   1     4054.98     4043.35    198.95 o 
   0 -20   1     3760.08     3841.07    193.53 o 
   1 -20   1     1206.99     1063.20    115.72 o 
   2 -20   1      619.03      631.24     94.51 o 
   3 -20   1     2331.25     1996.25    141.91 o 
   4 -20   1     1326.04     1290.09    122.49 o 
   5 -20   1     1855.88     1836.18    210.76 o 
  -7 -19   1      123.54      237.14     61.44 o 
  -6 -19   1      408.20      479.80    110.63 o 
  -5 -19   1      732.21      784.66    148.26 o 
  -4 -19   1     2183.65     2273.54    141.89 o 
  -3 -19   1     6240.27     6272.37    243.92 o 
  -2 -19   1     6792.22     6593.67    249.81 o 
  -1 -19   1     5313.25     5487.59    226.34 o 
   0 -19   1      777.83      957.84    104.15 o 
   1 -19   1      189.13      128.16    120.89 o 
   2 -19   1      154.75      236.47     72.23 o 
   3 -19   1      766.48      802.86     96.97 o 
   4 -19   1     1907.46     1878.05    104.82 o 
   5 -19   1     2268.51     2218.78    115.07 o 
   6 -19   1      161.31      167.61     58.51 o 
  -7 -18   1      883.34      969.47     88.04 o 
  -6 -18   1      199.53      271.67     57.30 o 
  -5 -18   1      820.09      953.27    110.06 o 
  -4 -18   1      473.64      645.24     88.64 o 
  -3 -18   1     3167.96     3268.93    164.33 o 
  -2 -18   1     1091.92     1081.33    109.09 o 
  -1 -18   1     3425.86     3278.28    170.16 o 
   0 -18   1     3283.58     3434.89    172.06 o 
   1 -18   1     5472.36     5228.71    220.61 o 
   2 -18   1     5500.62     5509.23    221.60 o 
   3 -18   1     1845.48     1965.79     98.59 o 
   4 -18   1     7105.73     7063.73    200.36 o 
   5 -18   1     5200.16     5423.14    173.14 o 
   6 -18   1     3913.14     4388.05    233.74 o 
   7 -18   1     1254.21     1380.13    122.51 o 
  -8 -17   1      121.11      144.27     82.69 o 
  -7 -17   1      236.63      197.97     55.13 o 
  -6 -17   1     2498.93     2627.20    118.61 o 
  -5 -17   1    10475.27    11147.16    326.85 o 
  -4 -17   1     1348.05     1288.80     85.22 o 
  -3 -17   1     4518.60     4581.71    264.02 o 
  -2 -17   1     3005.85     3058.53    155.24 o 
  -1 -17   1      410.03      436.71     77.22 o 
   0 -17   1     6876.30     6765.97    250.77 o 
   1 -17   1     1825.47     1873.53     90.06 o 
   2 -17   1     4137.34     4162.90    138.32 o 
   3 -17   1     6988.46     7113.61    193.25 o 
   4 -17   1      973.33      986.33    123.88 o 
   5 -17   1     3569.69     3277.65    129.42 o 
   6 -17   1      382.54      392.98     78.07 o 
   7 -17   1     1423.93     1323.34    122.55 o 
  -8 -16   1     1692.10     1923.04    171.07 o 
  -7 -16   1      242.41      299.34     59.33 o 
  -6 -16   1       45.39       54.76     44.14 o 
  -5 -16   1      764.27      782.28     61.82 o 
  -4 -16   1      977.50     1022.68     77.59 o 
  -3 -16   1     1257.53     1342.53     81.51 o 
  -2 -16   1      819.13      816.63     94.96 o 
  -1 -16   1     5443.57     5295.67    204.41 o 
   0 -16   1     9530.49     9064.99    269.27 o 
   1 -16   1    16568.79    16431.84    338.69 o 
   2 -16   1     9257.24     8959.93    219.55 o 
   3 -16   1     4260.77     4146.11    182.16 o 
   4 -16   1     9369.04     9161.06    225.22 o 
   5 -16   1     6589.68     6624.43    189.49 o 
   6 -16   1     3380.54     3207.90    133.43 o 
   7 -16   1      827.89      926.82    104.24 o 
  -8 -15   1      106.40      235.92     68.85 o 
  -7 -15   1      615.23      553.22     67.15 o 
  -6 -15   1      979.22     1031.77     80.08 o 
  -5 -15   1     1526.09     1547.35     73.02 o 
  -4 -15   1     4181.04     3959.94    182.76 o 
  -3 -15   1     9880.38     9702.53    311.38 o 
  -2 -15   1    12548.60    12714.59    280.19 o 
  -1 -15   1    12529.19    12392.22    278.41 o 
   0 -15   1     8361.76     8180.46    195.93 o 
   1 -15   1      895.24      961.61     93.86 o 
   2 -15   1      487.67      470.51     50.44 o 
   3 -15   1      149.06      176.23     41.17 o 
   4 -15   1      911.33      854.03     68.84 o 
   5 -15   1     2963.16     2856.16    117.25 o 
   6 -15   1     2452.23     2434.90    113.20 o 
   7 -15   1     4909.19     4553.25    271.44 o 
   8 -15   1      564.50      640.74     99.70 o 
  -9 -14   1      252.96      391.31     84.73 o 
  -8 -14   1     4078.44     4198.88    192.74 o 
  -7 -14   1     5700.64     5644.83    174.03 o 
  -6 -14   1      750.83      811.91     72.19 o 
  -5 -14   1     5282.17     5123.54    131.29 o 
  -4 -14   1     3919.03     3929.28    130.05 o 
  -3 -14   1     2845.46     2938.55    106.55 o 
  -2 -14   1       14.56       -1.12     21.01 o 
  -1 -14   1     5843.13     5757.53    119.61 o 
   0 -14   1    16149.08    15822.14    319.13 o 
   1 -14   1     5532.60     5643.12    149.51 o 
   2 -14   1     1842.68     1749.03     82.30 o 
   3 -14   1    10295.36     9833.26    229.29 o 
   4 -14   1     1292.90     1244.60     76.27 o 
   5 -14   1     1630.73     1631.54     94.65 o 
   6 -14   1     1585.61     1797.56    111.32 o 
   7 -14   1      626.68      773.55    132.87 o 
   8 -14   1     1308.44     1511.38    126.92 o 
  -9 -13   1     1293.96     1224.90    113.57 o 
  -8 -13   1      452.29      419.55     78.11 o 
  -7 -13   1     2241.05     2119.84    130.73 o 
  -6 -13   1    15475.23    15858.66    360.19 o 
  -5 -13   1     6324.58     6466.71    146.95 o 
  -4 -13   1     1605.60     1585.59    104.10 o 
  -3 -13   1    16322.61    16299.75    326.15 o 
  -2 -13   1      142.14      196.20     25.80 o 
  -1 -13   1      457.09      535.15     36.30 o 
   0 -13   1     2387.78     2531.16     68.72 o 
   1 -13   1      308.07      314.11     37.68 o 
   2 -13   1    10211.40     9748.36    218.66 o 
   3 -13   1    11864.31    11585.55    301.24 o 
   4 -13   1     1301.54     1317.52     87.09 o 
   5 -13   1      777.44      743.84     53.13 o 
   6 -13   1     4483.88     4679.52    151.79 o 
   7 -13   1     2518.81     2736.83    181.34 o 
   8 -13   1     4264.53     4225.20    199.57 o 
   9 -13   1     4005.23     4054.12    205.60 o 
  -9 -12   1     2293.80     2236.75    144.72 o 
  -8 -12   1     5715.91     5879.40    222.56 o 
  -7 -12   1     8859.53     8441.70    267.68 o 
  -6 -12   1     2588.61     2571.07    108.01 o 
  -5 -12   1    11634.90    11473.50    216.28 o 
  -4 -12   1    13454.97    13222.02    279.70 o 
  -3 -12   1     2576.38     2743.60     95.68 o 
  -2 -12   1     4811.51     4766.60    103.77 o 
  -1 -12   1     1492.93     1391.96     63.71 o 
   0 -12   1    11640.88    11710.41    199.66 o 
   1 -12   1     4892.13     4931.71    271.44 o 
   2 -12   1     4003.05     4016.45    138.65 o 
   3 -12   1     2297.66     2234.70     99.48 o 
   4 -12   1     1931.58     1880.65    143.81 o 
   5 -12   1     1096.82     1077.64     72.01 o 
   6 -12   1      326.78      406.12     54.14 o 
   7 -12   1     5111.27     4718.26    196.34 o 
   8 -12   1     3797.77     3838.88    186.68 o 
   9 -12   1      599.48      652.74    175.07 o 
 -10 -11   1     1244.75     1333.34    126.11 o 
  -9 -11   1       12.69       77.52     65.58 o 
  -8 -11   1      291.55      339.92     72.46 o 
  -7 -11   1     2130.95     2115.25    187.61 o 
  -6 -11   1    10909.26    11034.16    248.54 o 
  -5 -11   1     3948.22     3975.17    132.85 o 
  -4 -11   1      136.51      151.90     33.62 o 
  -3 -11   1     2909.52     2801.97     95.70 o 
  -2 -11   1    23844.36    23500.33    439.22 o 
  -1 -11   1    22780.57    22401.70    347.74 o 
   0 -11   1     8225.18     8398.09    163.32 o 
   1 -11   1     1947.55     1867.73    105.01 o 
   2 -11   1     2045.89     2005.01     91.58 o 
   3 -11   1     1001.79     1009.05     68.19 o 
   4 -11   1     9986.92     9670.21    235.48 o 
   5 -11   1     9848.06     9806.30    220.49 o 
   6 -11   1     4234.77     4241.67    168.95 o 
   7 -11   1     3301.36     3165.33    159.58 o 
   8 -11   1     2726.28     2725.63    214.98 o 
   9 -11   1     3078.49     3069.26    178.98 o 
 -10 -10   1      245.49      349.93    213.84 o 
  -9 -10   1     4376.23     4410.29    195.16 o 
  -8 -10   1     8248.61     7988.40    266.10 o 
  -7 -10   1     2313.23     2419.95    127.67 o 
  -6 -10   1     1576.68     1852.87     87.22 o 
  -5 -10   1     4822.97     4724.68    134.00 o 
  -4 -10   1     1602.60     1639.48     71.77 o 
  -3 -10   1     7086.17     6781.21    159.27 o 
  -2 -10   1     5269.72     5412.27    133.99 o 
  -1 -10   1     7129.26     7306.81    134.85 o 
   0 -10   1     7630.25     8027.16    150.11 o 
   1 -10   1    12115.82    11891.85    211.34 o 
   2 -10   1    22141.98    21765.38    375.09 o 
   3 -10   1     3747.23     3541.97    152.83 o 
   4 -10   1     9014.23     8968.94    193.11 o 
   5 -10   1     2908.29     3025.43    116.87 o 
   6 -10   1      159.53      268.67     58.43 o 
   7 -10   1     3136.73     3178.92    153.22 o 
   8 -10   1     5236.63     5045.90    210.26 o 
   9 -10   1     3106.21     3067.89    171.72 o 
 -10  -9   1      214.52      267.91     75.99 o 
  -9  -9   1     2036.23     2249.78    142.71 o 
  -8  -9   1      694.57      762.16    102.07 o 
  -7  -9   1      470.44      463.20     68.14 o 
  -6  -9   1     2592.89     2705.97    100.98 o 
  -5  -9   1     7202.93     7013.98    142.80 o 
  -4  -9   1     5661.64     5691.39    122.01 o 
  -3  -9   1    14016.18    13915.09    276.37 o 
  -2  -9   1    20281.24    19990.15    376.25 o 
  -1  -9   1    21642.56    21655.44    371.54 o 
   0  -9   1    22843.42    23152.31    390.46 o 
   1  -9   1     8407.17     8172.99    152.03 o 
   2  -9   1     7038.60     6697.24    181.61 o 
   3  -9   1    20957.16    20805.60    534.32 o 
   4  -9   1     8298.10     8627.86    187.88 o 
   5  -9   1     3963.76     3756.72    133.86 o 
   6  -9   1       62.76       93.64     66.72 o 
   7  -9   1     1028.93     1310.06    106.85 o 
   8  -9   1     1384.93     1441.65    117.34 o 
   9  -9   1      475.80      608.63     95.54 o 
 -10  -8   1      604.17      417.56     81.40 o 
  -9  -8   1      104.89      171.71     66.07 o 
  -8  -8   1     1152.62     1012.73     94.34 o 
  -7  -8   1     4197.40     4319.70    330.74 o 
  -6  -8   1     2986.33     3088.99    105.03 o 
  -5  -8   1      896.51      888.73     46.48 o 
  -4  -8   1     9344.18     9395.34    169.55 o 
  -3  -8   1     3172.62     3118.36     92.06 o 
  -2  -8   1     4194.64     4501.45    114.21 o 
  -1  -8   1    18045.44    17760.29    299.85 o 
   0  -8   1     4896.61     5174.76    107.32 o 
   1  -8   1     6699.33     6236.04    125.33 o 
   2  -8   1    33814.59    34168.86    715.72 o 
   3  -8   1     1812.71     1774.68     66.27 o 
   4  -8   1    13021.58    12780.52    254.38 o 
   5  -8   1    19289.66    19368.05    371.36 o 
   6  -8   1    14036.55    13299.75    350.00 o 
   7  -8   1     5913.57     5924.49    232.09 o 
   8  -8   1     2052.25     2076.96    134.27 o 
   9  -8   1     3182.29     3134.30    170.24 o 
  10  -8   1      850.75      819.12    106.58 o 
 -10  -7   1     4512.93     4575.38    360.40 o 
  -9  -7   1     4491.30     4819.38    197.71 o 
  -8  -7   1     2996.21     3020.09    147.98 o 
  -7  -7   1     3859.01     3832.89    221.83 o 
  -6  -7   1     6263.86     6110.80    170.71 o 
  -5  -7   1     8255.76     8115.59    153.09 o 
  -4  -7   1    27295.65    27311.45    416.50 o 
  -3  -7   1    10689.97    10083.97    209.56 o 
  -2  -7   1     4834.73     5029.09    114.82 o 
  -1  -7   1     8551.81     8824.05    209.67 o 
   0  -7   1    14966.88    15808.33    264.51 o 
   1  -7   1     3194.45     3338.21    105.54 o 
   2  -7   1    19546.14    19308.54    418.96 o 
   3  -7   1    32764.93    32647.10    561.55 o 
   4  -7   1    12963.54    12558.75    249.55 o 
   5  -7   1     1358.49     1355.11     63.94 o 
   6  -7   1     2886.83     2619.93    127.01 o 
   7  -7   1     4906.68     4766.92    264.59 o 
   8  -7   1      208.88      224.77     68.53 o 
   9  -7   1      466.45      531.65     87.50 o 
  10  -7   1      101.81       76.41     66.44 o 
 -11  -6   1      913.13      811.47    103.23 o 
 -10  -6   1      488.89      628.22     92.95 o 
  -9  -6   1     2561.00     2839.53    190.46 o 
  -8  -6   1     3690.34     3759.78    161.68 o 
  -7  -6   1      843.31      806.30     82.07 o 
  -6  -6   1     9425.17     9292.20    207.43 o 
  -5  -6   1     8977.02     9219.67    165.68 o 
  -4  -6   1     5395.15     5427.31    107.48 o 
  -3  -6   1    11779.26    11233.79    190.91 o 
  -2  -6   1    31524.67    31816.99    867.35 o 
  -1  -6   1    38394.79    39053.05    821.73 o 
   0  -6   1    58044.43    60160.40    960.41 o 
   1  -6   1    15115.69    15697.85    343.11 o 
   2  -6   1     4320.39     4239.49    128.91 o 
   3  -6   1    10554.44    10583.87    200.81 o 
   4  -6   1     5551.80     5573.64    104.68 o 
   5  -6   1    24295.72    23211.72    448.25 o 
   6  -6   1    14074.87    13211.97    342.72 o 
   7  -6   1     2266.59     2247.73    126.60 o 
   8  -6   1     1005.36     1079.01    102.42 o 
   9  -6   1      891.50      894.02    143.13 o 
  10  -6   1     3162.12     3285.86    174.60 o 
 -11  -5   1     3866.14     3724.28    185.08 o 
 -10  -5   1     9252.81     9147.83    292.74 o 
  -9  -5   1     8514.19     7908.24    541.73 o 
  -8  -5   1     5684.44     5526.01    270.87 o 
  -7  -5   1      383.66      325.28     60.34 o 
  -6  -5   1    16006.98    16356.90    382.25 o 
  -5  -5   1     3741.20     3898.92     84.20 o 
  -4  -5   1    14500.90    13937.54    227.66 o 
  -3  -5   1    26287.48    26142.58    396.04 o 
  -2  -5   1     3832.85     3950.11    114.38 o 
  -1  -5   1    19970.71    20391.36    441.37 o 
   0  -5   1     7247.02     7438.42    263.45 o 
   1  -5   1    16868.60    17419.81    435.10 o 
   2  -5   1     9051.68     9517.42    229.81 o 
   3  -5   1      533.41      490.01     27.34 o 
   4  -5   1    10357.63    10297.74    171.17 o 
   5  -5   1     1025.68      990.49     44.33 o 
   6  -5   1     4408.75     4379.03    161.45 o 
   7  -5   1     2160.22     2191.62    122.98 o 
   8  -5   1     1278.53     1311.24    107.11 o 
   9  -5   1     4174.22     4446.30    347.28 o 
  10  -5   1       93.85       93.58     63.93 o 
 -11  -4   1      663.89      747.13     97.49 o 
 -10  -4   1      212.67      253.88     66.92 o 
  -9  -4   1      318.08      252.33     64.44 o 
  -8  -4   1     4763.43     4458.35    136.67 o 
  -7  -4   1     5742.67     5328.25    144.66 o 
  -6  -4   1      410.32      467.56     37.05 o 
  -5  -4   1    28336.58    28279.93    494.67 o 
  -4  -4   1    21954.89    21938.44    335.88 o 
  -3  -4   1     9990.53    10042.51    167.05 o 
  -2  -4   1    25019.23    24759.50    517.80 o 
  -1  -4   1    10090.02    10304.23    238.47 o 
   0  -4   1    33851.52    37417.23    601.17 o 
   1  -4   1    69036.45    73689.57   1977.62 o 
   2  -4   1    20651.45    20312.71    290.73 o 
   3  -4   1     5207.47     5417.00    116.05 o 
   4  -4   1     4200.83     4069.54     88.23 o 
   5  -4   1     3156.13     3233.51     78.02 o 
   6  -4   1     1967.93     2067.25     80.71 o 
   7  -4   1     7594.93     7698.26    225.02 o 
   8  -4   1     3556.98     3208.93    155.64 o 
   9  -4   1      192.33      232.06     99.22 o 
  10  -4   1     6446.36     6560.52    607.31 o 
 -11  -3   1      949.42      909.29    101.90 o 
 -10  -3   1     2572.18     2633.40    146.67 o 
  -9  -3   1     4080.83     4105.09    133.78 o 
  -8  -3   1    10895.23    10777.44    238.71 o 
  -7  -3   1    11379.02    11009.54    234.90 o 
  -6  -3   1    19526.69    18267.91    417.05 o 
  -5  -3   1    20919.55    20803.38    358.37 o 
  -4  -3   1     5667.00     5551.76    105.20 o 
  -3  -3   1    11130.44    11007.61    176.45 o 
  -2  -3   1    13730.26    13480.16    236.49 o 
  -1  -3   1    11109.09    10975.65    241.21 o 
   0  -3   1     2056.18     2223.96     91.24 o 
   1  -3   1    13993.11    14308.29    298.20 o 
   2  -3   1    20173.52    21121.87    302.71 o 
   3  -3   1    19219.81    19921.02    316.89 o 
   4  -3   1    30893.73    31147.99    447.87 o 
   5  -3   1     4669.46     4309.13     95.83 o 
   6  -3   1      417.30      505.19     49.40 o 
   7  -3   1     6880.07     6753.87    168.63 o 
   8  -3   1     3320.17     3494.85    160.39 o 
   9  -3   1     1594.32     1533.37    114.90 o 
  10  -3   1      619.51      603.13     87.36 o 
 -11  -2   1     1239.00     1326.11    121.46 o 
 -10  -2   1      771.34      954.38     83.92 o 
  -9  -2   1     3788.67     3858.14    218.04 o 
  -8  -2   1     6319.74     5956.02    162.35 o 
  -7  -2   1        7.05       78.63     51.33 o 
  -6  -2   1     3769.79     3906.65    113.82 o 
  -5  -2   1    11409.92    11933.30    195.64 o 
  -4  -2   1     5703.30     5367.30    101.53 o 
  -3  -2   1    39434.06    39269.57    695.83 o 
  -2  -2   1    33437.43    33471.01    615.28 o 
  -1  -2   1    25839.07    28014.96    558.31 o 
   0  -2   1      665.07      575.50     15.43 o 
   1  -2   1    11646.89    12183.82    178.59 o 
   2  -2   1    22398.60    22692.18    324.39 o 
   3  -2   1      524.41      595.17     32.60 o 
   4  -2   1     4287.82     4628.02    116.38 o 
   5  -2   1    10751.53    10467.83    179.98 o 
   6  -2   1    21264.30    20973.95    383.94 o 
   7  -2   1    10851.06    10558.77    231.84 o 
   8  -2   1     7966.20     7922.44    195.98 o 
   9  -2   1     2389.34     2396.42    137.90 o 
  10  -2   1      199.88      189.92     67.51 o 
 -11  -1   1     1187.28     1053.41    108.79 o 
 -10  -1   1     1130.51     1230.61     81.62 o 
  -9  -1   1      814.13      808.45     98.89 o 
  -8  -1   1     1654.84     1515.15     78.73 o 
  -7  -1   1     5743.72     5767.46    150.15 o 
  -6  -1   1     5707.76     6168.89    150.55 o 
  -5  -1   1     3856.69     4184.32    101.90 o 
  -4  -1   1    22139.82    21497.95    428.66 o 
  -3  -1   1    16653.65    16750.23    247.67 o 
  -2  -1   1    35079.21    37221.23    516.63 o 
  -1  -1   1     6557.02     7180.05    119.09 o 
   0  -1   1    57994.99    61828.18   1182.89 o 
   1  -1   1    23053.60    23872.88    331.59 o 
   2  -1   1    14176.16    14463.26    495.14 o 
   3  -1   1    39833.86    40273.50    789.50 o 
   4  -1   1    27336.45    27723.03    407.09 o 
   5  -1   1     9406.15     9131.33    165.33 o 
   6  -1   1       51.80       70.62     32.03 o 
   7  -1   1     5448.53     5161.43    143.81 o 
   8  -1   1      813.37     1020.64     73.20 o 
   9  -1   1     1460.42     1524.00     88.23 o 
  10  -1   1      158.18       83.61     56.85 o 
 -11   0   1      613.24      671.25     72.30 o 
 -10   0   1     2529.25     2571.06    142.56 o 
  -9   0   1      152.03      163.31     66.08 o 
  -8   0   1      618.78      586.00     57.64 o 
  -7   0   1     6724.81     6823.72    168.02 o 
  -6   0   1    14761.86    14095.12    351.40 o 
  -5   0   1     7053.50     7626.88    165.69 o 
  -4   0   1       19.77      114.95     26.77 o 
  -3   0   1        0.33       34.63     22.14 o 
  -2   0   1     7368.69     8024.91    154.03 o 
  -1   0   1    18361.52    19149.32    267.88 o 
   0   0   1     1086.96     1066.56     23.05 o 
   1   0   1    26820.67    27519.45    384.65 o 
   2   0   1    55592.98    56889.61    786.32 o 
   3   0   1     1333.75     1456.23     45.70 o 
   4   0   1     2696.55     2805.09     69.44 o 
   5   0   1     2556.57     2671.76     72.23 o 
   6   0   1     4081.07     3869.84    116.62 o 
   7   0   1     4670.01     4992.33    141.94 o 
   8   0   1     7230.62     6746.87    177.16 o 
   9   0   1     7828.51     7772.56    202.04 o 
  10   0   1     2759.85     2936.66    226.96 o 
 -11   1   1     1185.80     1100.68     84.86 o 
 -10   1   1     1200.85     1293.94     84.29 o 
  -9   1   1      819.41      730.58     65.86 o 
  -8   1   1     1561.76     1468.07     80.45 o 
  -7   1   1     5955.93     5582.57    149.78 o 
  -6   1   1     5985.36     6332.18    152.54 o 
  -5   1   1     3491.50     3612.67    105.94 o 
  -4   1   1    22522.65    22036.56    461.82 o 
  -3   1   1    16383.60    16366.79    284.59 o 
  -2   1   1    34591.86    37033.62    518.90 o 
  -1   1   1     6048.42     6458.69    117.83 o 
   0   1   1    58757.11    61626.47   1355.01 o 
   1   1   1    23157.50    23459.72    332.02 o 
   2   1   1    13505.64    13685.22    209.70 o 
   3   1   1    39072.18    39084.16    725.96 o 
   4   1   1    26781.00    27446.29    408.09 o 
   5   1   1     9796.87     9483.69    167.40 o 
   6   1   1       77.22      194.04     37.53 o 
   7   1   1     5224.39     5198.84    145.75 o 
   8   1   1      898.66      916.15     71.56 o 
   9   1   1     1471.97     1562.50     89.88 o 
  10   1   1      189.17      146.02     48.29 o 
 -11   2   1     1237.44     1345.43    125.72 o 
 -10   2   1      805.14      984.01     97.37 o 
  -9   2   1     3670.38     3572.98    156.41 o 
  -8   2   1     6147.88     6428.86    167.93 o 
  -7   2   1        9.84       72.97     34.86 o 
  -6   2   1     3819.73     3766.05    111.98 o 
  -5   2   1    11322.18    11624.77    320.90 o 
  -4   2   1     5767.98     5354.18    122.90 o 
  -3   2   1    39640.58    40211.36    642.77 o 
  -2   2   1    32189.46    32781.30    459.42 o 
  -1   2   1    25662.80    27320.41    309.50 o 
   0   2   1      553.42      476.85     19.26 o 
   1   2   1    12096.52    12555.04    180.63 o 
   2   2   1    22201.44    22731.75    327.01 o 
   3   2   1      517.82      562.56     35.45 o 
   4   2   1     4036.22     4348.47     94.93 o 
   5   2   1    10457.00    10277.11    182.18 o 
   6   2   1    21260.60    20786.14    462.21 o 
   7   2   1    10886.51    10737.11    236.34 o 
   8   2   1     8024.50     7879.82    197.63 o 
   9   2   1     2304.90     2487.70    109.88 o 
  10   2   1      164.36      236.92     54.00 o 
 -11   3   1     1028.16      947.02     87.19 o 
 -10   3   1     2511.24     2324.89    109.71 o 
  -9   3   1     3918.86     3804.60    133.34 o 
  -8   3   1    10897.48    10678.06    278.14 o 
  -7   3   1    11294.63    11084.44    238.19 o 
  -6   3   1    20255.44    19116.43    434.29 o 
  -5   3   1    20420.84    20390.72    583.84 o 
  -4   3   1     5443.72     5508.77    125.29 o 
  -3   3   1    11005.94    11200.71    171.03 o 
  -2   3   1    13547.01    13471.87    176.27 o 
  -1   3   1    10863.27    11057.55    131.84 o 
   0   3   1     2404.34     2667.45     42.51 o 
   1   3   1    14029.83    13839.69    182.08 o 
   2   3   1    19925.29    20995.74    306.05 o 
   3   3   1    19115.67    19757.46    297.22 o 
   4   3   1    30338.88    30362.51    451.18 o 
   5   3   1     5169.28     4735.55    101.99 o 
   6   3   1      439.80      468.16     54.65 o 
   7   3   1     6478.27     6533.74    170.40 o 
   8   3   1     3467.97     3400.03    121.30 o 
   9   3   1     1521.00     1548.31     89.27 o 
  10   3   1      558.76      605.56     67.93 o 
 -11   4   1      673.75      716.38     76.27 o 
 -10   4   1      229.47      349.07     57.40 o 
  -9   4   1      264.37      417.12     55.12 o 
  -8   4   1     4669.30     4538.84    141.62 o 
  -7   4   1     6067.00     5669.73    216.48 o 
  -6   4   1      407.86      545.39     50.67 o 
  -5   4   1    28047.73    28152.75    412.72 o 
  -4   4   1    22073.53    22283.85    323.90 o 
  -3   4   1    10252.67    10500.94    160.43 o 
  -2   4   1    24505.74    24644.53    284.26 o 
  -1   4   1    10386.93    11006.83    131.75 o 
   0   4   1    33678.51    36281.51    464.31 o 
   1   4   1    67561.15    71042.63    882.89 o 
   2   4   1    20478.41    19793.27    343.55 o 
   3   4   1     5356.16     5477.12    103.76 o 
   4   4   1     4224.13     4170.19     90.93 o 
   5   4   1     3068.32     3215.10     99.44 o 
   6   4   1     2000.69     2021.42     69.99 o 
   7   4   1     7944.65     7828.02    336.75 o 
   8   4   1     3599.77     3751.68    162.51 o 
   9   4   1      238.82      297.63     57.25 o 
  10   4   1     6447.40     6427.52    189.70 o 
 -11   5   1     3942.03     3851.20    147.69 o 
 -10   5   1     8883.77     8782.97    229.12 o 
  -9   5   1     8589.64     8319.60    212.12 o 
  -8   5   1     5796.18     5533.43    132.13 o 
  -7   5   1      392.85      402.75     38.57 o 
  -6   5   1    16095.30    16112.10    263.01 o 
  -5   5   1     3641.56     3735.71    100.74 o 
  -4   5   1    14368.43    14373.50    249.32 o 
  -3   5   1    27014.17    26975.71    374.34 o 
  -2   5   1     3491.07     3683.84     57.60 o 
  -1   5   1    20162.77    20877.91    241.46 o 
   0   5   1     6822.93     6756.88     99.71 o 
   1   5   1    17090.03    17482.07    259.25 o 
   2   5   1     9799.01    10070.28    195.00 o 
   3   5   1      394.47      350.62     29.78 o 
   4   5   1    10341.50    10486.06    190.63 o 
   5   5   1     1118.44     1062.30     50.14 o 
   6   5   1     4223.96     4370.75    106.42 o 
   7   5   1     2251.27     2299.29     96.52 o 
   8   5   1     1308.39     1163.02     78.01 o 
   9   5   1     4135.08     4339.41    146.41 o 
  10   5   1       92.97      179.20     69.75 o 
 -11   6   1      875.74      888.99    121.46 o 
 -10   6   1      480.67      511.76     65.02 o 
  -9   6   1     2628.57     2736.18    163.95 o 
  -8   6   1     3486.04     3200.97    119.34 o 
  -7   6   1      861.04      809.27     51.06 o 
  -6   6   1     9719.54     9744.27    173.65 o 
  -5   6   1     8994.17     9319.93    185.08 o 
  -4   6   1     5142.74     5283.10    147.83 o 
  -3   6   1    12248.05    11840.01    178.76 o 
  -2   6   1    30952.49    31888.92    366.09 o 
  -1   6   1    38376.49    38705.01    439.29 o 
   0   6   1    58903.66    59177.84    729.07 o 
   1   6   1    15344.02    15709.23    293.35 o 
   2   6   1     4774.10     4926.47     80.11 o 
   3   6   1     9936.46    10010.95    147.09 o 
   4   6   1     5475.60     5472.88    111.69 o 
   5   6   1    24690.50    24013.04    367.20 o 
   6   6   1    13710.87    13343.29    233.44 o 
   7   6   1     2166.16     2115.72     94.66 o 
   8   6   1     1008.11     1067.10    101.25 o 
   9   6   1      919.31      779.37     91.21 o 
  10   6   1     3092.23     3280.09    169.07 o 
 -10   7   1     4628.38     5013.96    164.02 o 
  -9   7   1     4387.67     4344.56    168.45 o 
  -8   7   1     3098.84     2863.51    112.43 o 
  -7   7   1     3989.92     3577.12    119.51 o 
  -6   7   1     6070.40     6187.00    126.37 o 
  -5   7   1     8200.92     8199.98    146.56 o 
  -4   7   1    27072.94    27204.03    391.46 o 
  -3   7   1    11247.73    10792.20    161.47 o 
  -2   7   1     4501.15     4666.26     77.40 o 
  -1   7   1     8704.47     8879.41    115.57 o 
   0   7   1    14773.36    14890.45    202.88 o 
   1   7   1     3446.32     3499.69     77.50 o 
   2   7   1    19699.13    19030.19    255.20 o 
   3   7   1    32875.66    33041.33    476.78 o 
   4   7   1    12921.43    13023.50    183.46 o 
   5   7   1     1248.93     1296.72     55.39 o 
   6   7   1     3086.30     2973.85     96.14 o 
   7   7   1     4835.33     4562.54    139.05 o 
   8   7   1      197.78      185.71     60.85 o 
   9   7   1      491.81      446.56     86.11 o 
  10   7   1      109.17      267.42     76.50 o 
 -10   8   1      602.15      593.58     87.89 o 
  -9   8   1       99.54      148.19     48.50 o 
  -8   8   1     1150.40     1065.22     75.14 o 
  -7   8   1     4111.90     4161.01    130.50 o 
  -6   8   1     3189.78     3202.89    104.05 o 
  -5   8   1      818.81      846.34     61.59 o 
  -4   8   1     9247.67     9199.08    154.33 o 
  -3   8   1     3239.10     3235.56     62.52 o 
  -2   8   1     4438.09     4819.06     78.55 o 
  -1   8   1    17417.11    16754.91    228.89 o 
   0   8   1     5219.79     5221.25     86.17 o 
   1   8   1     7180.16     6736.49    102.37 o 
   2   8   1    34034.07    34090.88    438.12 o 
   3   8   1     1906.76     1905.95     64.53 o 
   4   8   1    13055.20    13096.50    216.20 o 
   5   8   1    20388.52    20212.25    318.68 o 
   6   8   1    13745.79    13644.88    246.27 o 
   7   8   1     5912.64     5793.91    207.60 o 
   8   8   1     2029.44     2019.47    230.38 o 
   9   8   1     3050.15     2946.38    161.62 o 
  10   8   1      961.75      886.14    107.21 o 
 -10   9   1      223.89      230.98     95.80 o 
  -9   9   1     2089.39     2229.01    169.93 o 
  -8   9   1      676.59      666.38     83.68 o 
  -7   9   1      451.51      475.50     52.19 o 
  -6   9   1     2368.93     2454.99     92.32 o 
  -5   9   1     7005.86     6948.65    130.41 o 
  -4   9   1     5925.48     5938.89    109.29 o 
  -3   9   1    14439.80    14334.96    195.62 o 
  -2   9   1    20287.20    20350.63    264.03 o 
  -1   9   1    21610.26    21464.29    284.94 o 
   0   9   1    22835.46    22834.83    300.94 o 
   1   9   1     8263.53     7824.21    121.53 o 
   2   9   1     6989.11     6716.57    107.53 o 
   3   9   1    21057.54    21269.26    289.15 o 
   4   9   1     8320.09     8599.14    261.90 o 
   5   9   1     4175.37     4285.68    101.40 o 
   6   9   1       51.04      103.33     37.55 o 
   7   9   1     1038.55     1124.83     97.78 o 
   8   9   1     1414.54     1283.02    109.71 o 
   9   9   1      506.60      584.98     89.47 o 
 -10  10   1      211.53      239.73     71.92 o 
  -9  10   1     4331.08     4012.10    185.51 o 
  -8  10   1     8738.53     8395.48    339.87 o 
  -7  10   1     2224.42     2431.21     99.96 o 
  -6  10   1     1600.68     1766.40    121.45 o 
  -5  10   1     4601.34     4697.32    123.52 o 
  -4  10   1     1576.47     1623.28     45.86 o 
  -3  10   1     6922.88     6699.57    107.86 o 
  -2  10   1     5291.06     5290.04     88.92 o 
  -1  10   1     7313.25     7488.83    128.22 o 
   0  10   1     7175.67     7175.43    117.87 o 
   1  10   1    11663.60    11280.37    166.91 o 
   2  10   1    22285.82    21867.20    474.60 o 
   3  10   1     3838.61     3764.22     75.06 o 
   4  10   1     8491.00     8265.11    193.01 o 
   5  10   1     2986.56     3032.10    132.51 o 
   6  10   1      192.74      121.33     40.78 o 
   7  10   1     2987.20     3178.11    231.52 o 
   8  10   1     5166.12     4868.41    205.24 o 
   9  10   1     3073.14     2951.54    210.99 o 
 -10  11   1     1209.15     1224.81    121.57 o 
  -9  11   1       22.26       74.99     96.94 o 
  -8  11   1      334.84      396.75     75.84 o 
  -7  11   1     2134.44     2043.24    118.25 o 
  -6  11   1    10828.99    10558.82    295.52 o 
  -5  11   1     4102.09     4171.45    115.07 o 
  -4  11   1      150.06      166.53     28.81 o 
  -3  11   1     3071.62     3019.34     62.76 o 
  -2  11   1    23971.29    24161.67    312.39 o 
  -1  11   1    23012.75    22549.62    330.03 o 
   0  11   1     7811.35     7878.38    128.20 o 
   1  11   1     2201.08     2208.12     53.38 o 
   2  11   1     2022.11     2084.98     66.82 o 
   3  11   1     1020.84      998.08     50.63 o 
   4  11   1     9481.83     8948.71    207.11 o 
   5  11   1    10061.08     9992.74    227.05 o 
   6  11   1     4248.24     4134.23    134.90 o 
   7  11   1     3185.85     3296.57    220.69 o 
   8  11   1     2780.26     2807.92    259.46 o 
   9  11   1     3041.91     2847.08    167.33 o 
  -9  12   1     2201.92     2068.92    135.22 o 
  -8  12   1     5704.02     5486.80    212.08 o 
  -7  12   1     8796.21     8714.77    268.12 o 
  -6  12   1     2748.50     2658.38    131.66 o 
  -5  12   1    11351.51    11235.38    300.60 o 
  -4  12   1    13610.54    13357.65    225.01 o 
  -3  12   1     2604.33     2604.86     59.59 o 
  -2  12   1     4864.04     4951.97    144.53 o 
  -1  12   1     1329.74     1411.84     61.73 o 
   0  12   1    12071.66    11794.14    190.71 o 
   1  12   1     4763.15     4846.88    102.92 o 
   2  12   1     4235.25     4211.79    100.45 o 
   3  12   1     2178.45     2042.76     71.30 o 
   4  12   1     2044.46     2035.11     85.97 o 
   5  12   1     1037.86      948.43     67.60 o 
   6  12   1      386.69      466.81     68.11 o 
   7  12   1     4949.41     4844.65    193.13 o 
   8  12   1     3705.32     3964.32    204.72 o 
   9  12   1      572.11      567.65     93.52 o 
  -9  13   1     1254.73      994.14    104.03 o 
  -8  13   1      455.50      542.35     80.54 o 
  -7  13   1     2269.64     2246.01    128.54 o 
  -6  13   1    15196.51    15323.08    577.09 o 
  -5  13   1     6420.76     6340.66    216.69 o 
  -4  13   1     1647.54     1684.60    116.96 o 
  -3  13   1    16258.22    15929.65    259.21 o 
  -2  13   1      159.27      172.42     25.35 o 
  -1  13   1      468.19      475.39     35.63 o 
   0  13   1     2532.79     2564.71     68.09 o 
   1  13   1      420.01      489.39     43.37 o 
   2  13   1     9601.31     9643.74    182.50 o 
   3  13   1    11860.01    11819.34    216.02 o 
   4  13   1     1172.63     1263.21     63.87 o 
   5  13   1      818.11      696.13     72.82 o 
   6  13   1     4687.29     4537.90    179.43 o 
   7  13   1     2522.32     2539.78    143.11 o 
   8  13   1     4286.88     4370.94    198.64 o 
   9  13   1     4084.29     3775.48    422.55 o 
  -9  14   1      243.18      204.48     75.27 o 
  -8  14   1     4169.66     4377.15    191.93 o 
  -7  14   1     5633.94     5427.91    304.51 o 
  -6  14   1      750.86      834.17     84.04 o 
  -5  14   1     5348.52     5486.82    187.38 o 
  -4  14   1     4021.15     4044.75    131.58 o 
  -3  14   1     2684.34     2595.01    110.39 o 
  -2  14   1        7.17       32.58     20.32 o 
  -1  14   1     5556.89     5489.28    114.15 o 
   0  14   1    16309.08    15907.74    252.55 o 
   1  14   1     5288.73     5282.70    145.95 o 
   2  14   1     1912.70     2004.98     86.56 o 
   3  14   1    10324.32     9937.09    216.36 o 
   4  14   1     1378.36     1359.88     95.80 o 
   5  14   1     1726.03     1611.76    100.80 o 
   6  14   1     1559.52     1566.85    109.53 o 
   7  14   1      632.53      614.14     84.11 o 
   8  14   1     1320.45     1468.00    139.71 o 
  -8  15   1      107.00      149.60     60.79 o 
  -7  15   1      632.82      846.77    201.87 o 
  -6  15   1     1042.42      993.60     96.94 o 
  -5  15   1     1521.67     1469.11    100.65 o 
  -4  15   1     4075.58     3880.79    157.87 o 
  -3  15   1     9803.67     9398.40    233.51 o 
  -2  15   1    13199.23    13546.17    341.81 o 
  -1  15   1    11702.95    11580.09    289.39 o 
   0  15   1     8414.55     8373.71    254.52 o 
   1  15   1      883.62      993.46     59.02 o 
   2  15   1      530.12      536.66     50.47 o 
   3  15   1       96.99       60.90     33.82 o 
   4  15   1      954.81      925.33     92.11 o 
   5  15   1     2757.85     2852.76    137.56 o 
   6  15   1     2394.19     2510.24    281.13 o 
   7  15   1     5150.52     5115.32    208.37 o 
   8  15   1      524.49      538.17     89.63 o 
  -8  16   1     1711.61     1724.80    127.95 o 
  -7  16   1      230.76      198.17     65.01 o 
  -6  16   1       42.55       -3.72     50.18 o 
  -5  16   1      734.32      942.44     95.23 o 
  -4  16   1     1040.44     1028.14     88.04 o 
  -3  16   1     1217.41     1156.85     98.83 o 
  -2  16   1      878.09      867.34     61.86 o 
  -1  16   1     5073.91     5037.84    136.93 o 
   0  16   1     9744.31     9656.59    213.72 o 
   1  16   1    16664.05    16173.65    313.99 o 
   2  16   1     9528.12     9007.94    204.43 o 
   3  16   1     4185.12     3967.36    160.58 o 
   4  16   1     9090.29     8594.73    210.89 o 
   5  16   1     6662.61     6505.58    220.05 o 
   6  16   1     3421.21     3493.19    162.61 o 
   7  16   1      920.49      967.66    104.72 o 
  -8  17   1      126.52      123.52     64.36 o 
  -7  17   1      214.39      167.79     62.31 o 
  -6  17   1     2582.00     2512.39    179.06 o 
  -5  17   1    10406.40    10070.33    245.30 o 
  -4  17   1     1319.35     1438.68     80.74 o 
  -3  17   1     4698.07     4758.13    230.91 o 
  -2  17   1     2804.52     2916.56    116.59 o 
  -1  17   1      418.02      369.24     55.63 o 
   0  17   1     6986.60     7210.19    209.14 o 
   1  17   1     1813.51     1899.40    100.11 o 
   2  17   1     4233.32     4257.45    131.45 o 
   3  17   1     7124.06     7000.56    179.09 o 
   4  17   1      895.98      898.86     67.38 o 
   5  17   1     3622.18     3416.27    286.83 o 
   6  17   1      407.35      267.69     65.44 o 
   7  17   1     1459.00     1460.17    119.99 o 
  -7  18   1      897.69      923.55    100.34 o 
  -6  18   1      168.55      122.85     54.74 o 
  -5  18   1      914.44     1002.13     94.17 o 
  -4  18   1      540.63      584.75     58.91 o 
  -3  18   1     2971.02     2984.18    128.34 o 
  -2  18   1     1106.49     1045.24     71.13 o 
  -1  18   1     3468.49     3442.61    205.29 o 
   0  18   1     3259.24     3330.93    139.51 o 
   1  18   1     5699.36     5726.04    152.94 o 
   2  18   1     5350.89     5402.42    152.07 o 
   3  18   1     1836.78     1734.39     86.81 o 
   4  18   1     7163.57     6970.26    189.03 o 
   5  18   1     5189.19     5075.83    198.95 o 
   6  18   1     3958.74     3810.93    178.95 o 
   7  18   1     1192.38     1179.32    111.67 o 
  -7  19   1      128.12       72.90     59.88 o 
  -6  19   1      384.42      286.70     69.58 o 
  -5  19   1      809.41      734.32     70.91 o 
  -4  19   1     2057.09     2203.54    201.86 o 
  -3  19   1     6281.71     6362.61    231.77 o 
  -2  19   1     6751.31     6328.27    213.69 o 
  -1  19   1     5515.53     5268.61    188.30 o 
   0  19   1      765.15      835.64    124.88 o 
   1  19   1      198.80      169.17     50.63 o 
   2  19   1      128.20      198.53     43.80 o 
   3  19   1      711.28      749.54     66.37 o 
   4  19   1     1799.73     1859.46     96.63 o 
   5  19   1     2360.91     1973.26    126.32 o 
   6  19   1      200.26      119.48     65.08 o 
  -6  20   1     1231.14     1072.42    104.75 o 
  -5  20   1      545.66      402.74     61.14 o 
  -4  20   1     2406.88     2490.21    116.82 o 
  -3  20   1      951.41     1003.99    128.88 o 
  -2  20   1     1114.48     1077.58     92.27 o 
  -1  20   1     4164.92     4358.69    171.72 o 
   0  20   1     3562.81     3782.87    159.27 o 
   1  20   1     1252.44     1180.00     92.73 o 
   2  20   1      537.21      598.97     60.48 o 
   3  20   1     2521.54     2497.84    106.89 o 
   4  20   1     1216.83     1361.65     86.10 o 
   5  20   1     1726.40     1836.18    145.41 o 
  -5  21   1     1785.15     1682.12    120.14 o 
  -4  21   1     1035.06     1089.15     96.35 o 
  -3  21   1     5955.96     6029.34    354.69 o 
  -2  21   1      540.32      524.67     96.37 o 
  -1  21   1      133.35       97.42     69.00 o 
   0  21   1      444.99      431.28    103.21 o 
   1  21   1      156.25      165.23     53.15 o 
   2  21   1     2445.92     2504.21    135.80 o 
   3  21   1     1074.54     1312.65    161.81 o 
   4  21   1      325.66      502.11    110.55 o 
   5  21   1      637.50      644.28    123.17 o 
  -4  22   1     2927.27     3073.64    157.26 o 
  -3  22   1     1563.47     1477.06    110.78 o 
  -2  22   1     1622.40     1813.41    120.89 o 
  -1  22   1      461.34      521.65     75.79 o 
   0  22   1     1100.11     1195.90    100.80 o 
   1  22   1     1154.24     1074.75    131.16 o 
   2  22   1     1333.00     1236.63    102.76 o 
   3  22   1      270.80      116.52     59.66 o 
   4  22   1      335.92      358.62     65.47 o 
  -3  23   1      965.76      879.46     98.73 o 
  -2  23   1     1736.60     1997.72    125.74 o 
  -1  23   1     3390.22     3606.36    169.33 o 
   0  23   1      786.97      848.34    115.76 o 
   1  23   1     1149.69     1139.11    103.57 o 
   2  23   1      338.37      354.76     70.95 o 
  -1  24   1      625.27      682.37     90.28 o 
   0  24   1     1437.15     1219.50    200.73 o 
  -3 -23   2     1339.21     1608.51    142.57 o 
  -2 -23   2      592.53      636.05    116.33 o 
  -1 -23   2      373.44      366.19    111.77 o 
   0 -23   2     4055.70     4122.76    220.05 o 
   1 -23   2      935.38     1048.95    123.79 o 
   2 -23   2     1594.87     1814.52    206.43 o 
  -4 -22   2      508.81      598.11     99.21 o 
  -3 -22   2     4751.15     5065.33    249.20 o 
  -2 -22   2      896.63      985.24    117.40 o 
  -1 -22   2     2544.39     2848.56    179.27 o 
   0 -22   2     2530.67     2505.42    171.64 o 
   1 -22   2     2189.63     2561.43    192.17 o 
   2 -22   2      618.53      684.86    103.95 o 
   3 -22   2      217.75      194.97     80.21 o 
  -5 -21   2     4322.26     4851.66    329.60 o 
  -4 -21   2    10800.06    10965.38    362.37 o 
  -3 -21   2     2242.68     2479.32    164.17 o 
  -2 -21   2     2517.66     2668.30    164.42 o 
  -1 -21   2     4448.69     4458.79    217.72 o 
   0 -21   2      464.12      459.00     93.82 o 
   1 -21   2     1180.74     1111.88    120.09 o 
   2 -21   2      194.26      165.99     75.49 o 
   3 -21   2      108.66       99.72     94.09 o 
   4 -21   2      480.22      513.67    167.65 o 
  -6 -20   2     1124.37     1378.91    122.73 o 
  -5 -20   2     1060.75      961.44    172.21 o 
  -4 -20   2     1040.35     1165.14    112.99 o 
  -3 -20   2     4938.15     4628.55    211.80 o 
  -2 -20   2     1804.37     1880.79    139.62 o 
  -1 -20   2     2673.40     2819.55    491.55 o 
   0 -20   2     3625.91     3680.48    192.74 o 
   1 -20   2     2379.50     2250.65    253.76 o 
   2 -20   2     1191.80     1327.78    123.07 o 
   3 -20   2      247.12      217.45     72.88 o 
   4 -20   2      720.66      544.43     68.63 o 
   5 -20   2      473.87      360.68     81.25 o 
  -7 -19   2     2309.95     2601.25    299.95 o 
  -6 -19   2      754.55      860.77     98.10 o 
  -5 -19   2      111.88      188.18    107.21 o 
  -4 -19   2     2169.91     2478.83    147.73 o 
  -3 -19   2      157.57      174.45     66.70 o 
  -2 -19   2      814.60      711.40     93.85 o 
  -1 -19   2     4071.89     3940.62    193.53 o 
   0 -19   2     5351.55     5929.77    239.48 o 
   1 -19   2     4303.81     4214.42    199.50 o 
   2 -19   2      722.22      786.97    118.56 o 
   3 -19   2     2298.82     2280.90    111.05 o 
   4 -19   2     6037.19     5930.51    215.06 o 
   5 -19   2     2586.90     2572.38    124.60 o 
   6 -19   2     1350.59     1387.79    102.64 o 
  -7 -18   2     2270.96     2462.83    121.96 o 
  -6 -18   2       33.19       67.22     55.90 o 
  -5 -18   2     1437.90     1247.70    173.35 o 
  -4 -18   2      336.25      322.67     69.05 o 
  -3 -18   2      174.01      176.55     62.99 o 
  -2 -18   2     2622.36     2775.49    154.24 o 
  -1 -18   2     1327.06     1245.99    114.06 o 
   0 -18   2     5418.83     5539.31    227.40 o 
   1 -18   2     4392.10     4291.85    145.47 o 
   2 -18   2     2116.21     2185.60    102.23 o 
   3 -18   2     1634.03     1751.70     94.54 o 
   4 -18   2     1963.34     2081.77    106.55 o 
   5 -18   2     4619.89     4352.46    157.21 o 
   6 -18   2      840.27      825.81    104.32 o 
  -8 -17   2     2263.12     2494.04    255.47 o 
  -7 -17   2     2449.21     2520.64    119.99 o 
  -6 -17   2      300.64      286.68     54.02 o 
  -5 -17   2      705.37      803.16     89.79 o 
  -4 -17   2     1741.29     1707.57    184.19 o 
  -3 -17   2      456.16      494.77     76.97 o 
  -2 -17   2     1047.10      986.06    101.61 o 
  -1 -17   2      840.53      772.09    141.42 o 
   0 -17   2     2390.34     2306.83    166.49 o 
   1 -17   2      570.10      558.96     60.78 o 
   2 -17   2      904.35      878.00    101.30 o 
   3 -17   2     3172.36     3244.04    124.01 o 
   4 -17   2    19315.04    19227.06    558.48 o 
   5 -17   2     8921.96     8983.25    290.76 o 
   6 -17   2     1353.76     1416.46     96.50 o 
   7 -17   2      937.31      987.09    111.32 o 
  -8 -16   2     2152.88     2205.29    142.34 o 
  -7 -16   2     1923.17     1939.00    105.35 o 
  -6 -16   2      247.67      189.00     50.15 o 
  -5 -16   2     5278.20     5072.41    321.92 o 
  -4 -16   2      375.66      401.23     53.17 o 
  -3 -16   2       70.51       96.37     89.53 o 
  -2 -16   2     2713.13     2558.14    141.11 o 
  -1 -16   2     5283.70     5288.76    193.62 o 
   0 -16   2     6702.23     6685.25    179.03 o 
   1 -16   2     8297.08     8042.64    236.80 o 
   2 -16   2      734.76      808.54     78.30 o 
   3 -16   2     4335.38     4363.62    219.54 o 
   4 -16   2     1914.37     2005.95    117.17 o 
   5 -16   2     4142.06     3960.53    173.29 o 
   6 -16   2      503.80      524.76     68.35 o 
   7 -16   2     1294.49     1277.39    170.50 o 
  -9 -15   2     1135.05     1580.01    133.45 o 
  -8 -15   2     4093.35     4117.82    188.30 o 
  -7 -15   2     1598.81     1656.19     96.68 o 
  -6 -15   2      320.46      370.12     55.94 o 
  -5 -15   2     2621.27     2643.20    130.54 o 
  -4 -15   2     5243.77     5167.42    154.24 o 
  -3 -15   2     1528.24     1554.36     83.57 o 
  -2 -15   2      163.84      162.42     48.54 o 
  -1 -15   2     7623.65     7389.53    185.11 o 
   0 -15   2    23836.18    23231.79    530.89 o 
   1 -15   2     5748.84     5538.35    183.24 o 
   2 -15   2      325.08      274.81     51.45 o 
   3 -15   2     1373.57     1344.75     94.19 o 
   4 -15   2     7292.87     6786.41    179.23 o 
   5 -15   2     2826.04     2831.84    139.11 o 
   6 -15   2     1362.46     1359.38     93.02 o 
   7 -15   2      735.20      927.09    103.43 o 
  -9 -14   2      937.71     1034.95    111.07 o 
  -8 -14   2      863.68      851.75     96.37 o 
  -7 -14   2     3922.87     4314.82    146.36 o 
  -6 -14   2     1892.08     1955.38     95.86 o 
  -5 -14   2      394.34      418.73     44.07 o 
  -4 -14   2      797.08      747.49     67.16 o 
  -3 -14   2     9817.04     9646.10    225.09 o 
  -2 -14   2     5617.44     5587.49    121.72 o 
  -1 -14   2     7687.73     7646.67    216.47 o 
   0 -14   2     8693.62     8977.12    244.70 o 
   1 -14   2     7837.72     7332.61    216.29 o 
   2 -14   2     3158.46     3230.28    134.27 o 
   3 -14   2      588.57      645.77     71.43 o 
   4 -14   2     1521.70     1662.21     82.72 o 
   5 -14   2     1448.12     1277.02     77.63 o 
   6 -14   2      865.03      714.02     93.52 o 
   7 -14   2      693.39      704.25     92.34 o 
   8 -14   2     2488.53     2749.91    164.88 o 
  -9 -13   2      338.07      402.52     81.05 o 
  -8 -13   2      517.17      502.37     87.82 o 
  -7 -13   2      392.98      367.16     54.46 o 
  -6 -13   2     1143.73     1196.99     79.67 o 
  -5 -13   2    16837.08    16700.59    292.14 o 
  -4 -13   2    40725.62    40538.57    727.69 o 
  -3 -13   2    10956.46    10411.77    244.94 o 
  -2 -13   2     4011.87     4005.44     98.47 o 
  -1 -13   2     7926.01     7654.12    213.74 o 
   0 -13   2     4333.68     4091.00    143.49 o 
   1 -13   2     3311.33     3341.85    125.18 o 
   2 -13   2      379.75      411.43     56.85 o 
   3 -13   2      796.99      714.86     67.85 o 
   4 -13   2     1954.92     1980.60     99.03 o 
   5 -13   2      368.78      483.91     52.80 o 
   6 -13   2      401.68      402.58     70.11 o 
   7 -13   2      980.61     1167.68    107.92 o 
   8 -13   2     3345.88     3754.19    191.11 o 
 -10 -12   2       73.11       85.27     68.14 o 
  -9 -12   2       76.69      -11.31     95.23 o 
  -8 -12   2       54.47       24.42     50.40 o 
  -7 -12   2      662.23      592.53     76.18 o 
  -6 -12   2     5370.54     5615.94    158.52 o 
  -5 -12   2     4013.61     3946.12    107.24 o 
  -4 -12   2     2806.14     2986.85    106.37 o 
  -3 -12   2    16665.00    16089.29    320.24 o 
  -2 -12   2     3192.09     3170.02     92.96 o 
  -1 -12   2     6877.35     6564.91    186.35 o 
   0 -12   2     7974.49     8074.39    266.30 o 
   1 -12   2    10864.55    10973.14    277.34 o 
   2 -12   2     2604.70     2552.83    109.60 o 
   3 -12   2     1049.40     1127.61     79.73 o 
   4 -12   2     2080.75     1891.44     84.65 o 
   5 -12   2     2614.83     2540.52    102.65 o 
   6 -12   2     8195.44     8098.90    280.56 o 
   7 -12   2     2391.41     2167.12    136.48 o 
   8 -12   2     4888.21     5027.55    254.33 o 
 -10 -11   2      659.02      815.76    102.18 o 
  -9 -11   2     4664.57     4452.20    197.03 o 
  -8 -11   2     4390.11     4796.66    193.94 o 
  -7 -11   2      771.92      720.66     82.52 o 
  -6 -11   2     7686.86     7543.58    188.38 o 
  -5 -11   2    17199.72    16953.30    290.37 o 
  -4 -11   2    20617.18    20354.91    461.97 o 
  -3 -11   2     4518.81     4555.17    154.56 o 
  -2 -11   2     2788.30     2705.96    109.30 o 
  -1 -11   2     1149.81     1074.59     50.91 o 
   0 -11   2    27585.24    27722.20    465.52 o 
   1 -11   2     9068.17     9099.02    236.74 o 
   2 -11   2     6343.74     6809.27    195.80 o 
   3 -11   2      322.73      391.61     50.36 o 
   4 -11   2     2993.19     2966.31    119.06 o 
   5 -11   2      181.76      185.71     40.03 o 
   6 -11   2      400.38      376.01     87.25 o 
   7 -11   2     2381.05     2423.93    224.68 o 
   8 -11   2     2724.52     2763.38    159.52 o 
   9 -11   2     2122.01     2503.03    166.84 o 
 -10 -10   2      850.16      836.79    104.43 o 
  -9 -10   2     3872.97     4082.02    182.50 o 
  -8 -10   2      221.74      199.09     63.30 o 
  -7 -10   2     1167.21     1193.76     97.78 o 
  -6 -10   2     1414.03     1483.41     78.45 o 
  -5 -10   2    13507.47    13331.46    234.26 o 
  -4 -10   2     3335.83     3310.05    110.40 o 
  -3 -10   2      631.56      569.11     63.30 o 
  -2 -10   2      279.95      247.01     40.24 o 
  -1 -10   2     6040.02     6145.76    131.26 o 
   0 -10   2     8593.55     8983.58    166.59 o 
   1 -10   2    29585.04    29238.43    489.85 o 
   2 -10   2    11407.44    11454.04    276.87 o 
   3 -10   2    14145.50    14271.56    346.87 o 
   4 -10   2     4194.25     4117.66    120.87 o 
   5 -10   2     1296.37     1357.61     76.44 o 
   6 -10   2     4783.08     4793.10    184.24 o 
   7 -10   2     2810.73     2845.11    147.94 o 
   8 -10   2     3359.93     3038.41    168.95 o 
   9 -10   2     2433.23     2515.37    165.32 o 
 -10  -9   2     4863.78     4933.08    334.73 o 
  -9  -9   2     4275.57     4177.16    182.26 o 
  -8  -9   2     7577.18     7574.44    526.91 o 
  -7  -9   2     3592.25     3650.30    154.89 o 
  -6  -9   2      235.05      258.09     40.23 o 
  -5  -9   2      347.65      372.70     44.71 o 
  -4  -9   2      654.80      689.81     43.16 o 
  -3  -9   2      151.27      166.09     39.49 o 
  -2  -9   2     3378.90     3085.29    111.53 o 
  -1  -9   2     4247.00     4505.44    104.66 o 
   0  -9   2    13083.50    13062.17    296.67 o 
   1  -9   2    15412.50    15515.81    272.44 o 
   2  -9   2    25762.80    25613.26    555.43 o 
   3  -9   2     6908.32     6658.47    156.83 o 
   4  -9   2    42911.18    41834.96    717.90 o 
   5  -9   2     7603.49     7454.47    180.51 o 
   6  -9   2      356.38      431.04     64.50 o 
   7  -9   2     3596.06     3587.50    197.31 o 
   8  -9   2      337.77      458.79    173.35 o 
   9  -9   2     1282.46     1390.29    128.76 o 
 -10  -8   2      373.95      326.53     89.53 o 
  -9  -8   2     4423.75     4406.58    330.74 o 
  -8  -8   2     6621.99     6129.82    216.94 o 
  -7  -8   2    13765.74    13173.81    347.51 o 
  -6  -8   2     3670.65     3783.45    115.95 o 
  -5  -8   2     1021.15      845.88     45.63 o 
  -4  -8   2      734.70      780.54     41.78 o 
  -3  -8   2     7517.30     7317.67    201.03 o 
  -2  -8   2     2190.50     2062.30     85.49 o 
  -1  -8   2     7227.71     7154.64    144.96 o 
   0  -8   2     6324.14     6188.89    168.82 o 
   1  -8   2    10606.09    10640.14    257.65 o 
   2  -8   2    10648.03    10691.47    264.59 o 
   3  -8   2    22702.04    22360.69    405.89 o 
   4  -8   2     5610.65     5654.56    142.19 o 
   5  -8   2     6895.56     6805.54    201.13 o 
   6  -8   2    10463.65    10256.67    295.56 o 
   7  -8   2     1059.37     1038.89     97.56 o 
   8  -8   2      300.67      339.30     75.81 o 
   9  -8   2      169.23      248.91     77.31 o 
 -11  -7   2     1800.81     1725.13    130.90 o 
 -10  -7   2     2366.43     2399.71    146.71 o 
  -9  -7   2      162.21      215.84     82.69 o 
  -8  -7   2     5270.33     5312.75    197.17 o 
  -7  -7   2     3240.11     3209.99    290.83 o 
  -6  -7   2     5264.70     5716.43    145.28 o 
  -5  -7   2     2359.07     2351.13     66.92 o 
  -4  -7   2     4147.57     3864.84     88.54 o 
  -3  -7   2    10626.40     9788.08    247.37 o 
  -2  -7   2    16113.50    17248.69    397.28 o 
  -1  -7   2    16275.60    17134.21    444.22 o 
   0  -7   2     8960.77     8670.24    516.07 o 
   1  -7   2      841.75      969.83     62.20 o 
   2  -7   2    24908.38    25030.41    524.38 o 
   3  -7   2    20894.69    20607.36    368.86 o 
   4  -7   2    17442.76    17183.63    325.22 o 
   5  -7   2    13520.26    13282.36    299.50 o 
   6  -7   2    11341.07    11139.33    306.85 o 
   7  -7   2      502.31      528.14     75.37 o 
   8  -7   2     2506.82     2296.54    143.13 o 
   9  -7   2     2662.94     2639.05    160.07 o 
 -11  -6   2      558.58      570.15     89.09 o 
 -10  -6   2     1345.40     1330.21    122.60 o 
  -9  -6   2     2466.45     2139.47    141.99 o 
  -8  -6   2     6262.35     5916.49    208.87 o 
  -7  -6   2    11730.81    11288.37    429.40 o 
  -6  -6   2    13170.34    13170.62    291.62 o 
  -5  -6   2     1633.69     1616.69     52.19 o 
  -4  -6   2     3595.96     3759.63     82.17 o 
  -3  -6   2    13019.88    12441.41    307.80 o 
  -2  -6   2    24468.44    24789.10    517.78 o 
  -1  -6   2    51327.63    52740.03   1069.19 o 
   0  -6   2     3947.37     3988.87    173.93 o 
   1  -6   2     4493.10     4344.20    127.79 o 
   2  -6   2       68.73      120.26     29.36 o 
   3  -6   2      999.98     1020.73     36.03 o 
   4  -6   2      149.47      128.98     21.10 o 
   5  -6   2     5986.05     5558.31    170.96 o 
   6  -6   2     4078.47     3897.72    159.24 o 
   7  -6   2     4645.75     4500.42    185.85 o 
   8  -6   2     1360.51     1231.58    111.29 o 
   9  -6   2     1643.51     1580.12    130.53 o 
  10  -6   2      420.94      481.85     91.92 o 
 -11  -5   2      474.18      428.64     81.05 o 
 -10  -5   2      827.53      936.62    132.87 o 
  -9  -5   2      400.95      449.74     72.17 o 
  -8  -5   2     2051.55     2026.28    124.31 o 
  -7  -5   2     8759.94     8262.79    245.56 o 
  -6  -5   2     5621.78     5395.50    183.83 o 
  -5  -5   2      711.86      758.18     36.30 o 
  -4  -5   2    14367.27    13282.86    313.28 o 
  -3  -5   2     8309.18     7960.13    160.93 o 
  -2  -5   2    50167.13    52018.86   1060.03 o 
  -1  -5   2    86311.45    91800.23   1783.29 o 
   0  -5   2    23428.16    23424.38    375.76 o 
   1  -5   2     3525.67     3854.54     77.07 o 
   2  -5   2      968.54     1041.64     31.27 o 
   3  -5   2     2512.79     2462.09     60.83 o 
   4  -5   2     1462.09     1477.98     50.54 o 
   5  -5   2     3161.93     3123.04     79.79 o 
   6  -5   2     3513.13     3515.03    169.93 o 
   7  -5   2      698.77      664.64     82.88 o 
   8  -5   2     2137.34     2129.53    131.38 o 
   9  -5   2     3111.58     3309.55    171.77 o 
  10  -5   2     7825.68     7656.77    282.23 o 
 -11  -4   2     2661.42     2625.64    155.20 o 
 -10  -4   2      984.86      775.62     91.77 o 
  -9  -4   2      296.86      217.32     60.47 o 
  -8  -4   2     1650.67     1685.63    107.66 o 
  -7  -4   2      475.20      604.34     68.92 o 
  -6  -4   2    18874.56    18827.16    353.25 o 
  -5  -4   2    15658.87    15205.13    239.82 o 
  -4  -4   2      579.82      542.99     48.63 o 
  -3  -4   2    59367.64    57645.17    966.06 o 
  -2  -4   2    40747.41    43044.42    873.91 o 
  -1  -4   2      566.17      514.25     62.16 o 
   0  -4   2    11299.16    11907.20    174.24 o 
   1  -4   2     2125.60     2126.65     48.99 o 
   2  -4   2     3572.82     3718.78     70.93 o 
   3  -4   2     8968.90     8798.05    148.38 o 
   4  -4   2       30.40       45.62     19.21 o 
   5  -4   2     2786.35     2955.52     76.08 o 
   6  -4   2     2227.09     2357.57    125.31 o 
   7  -4   2    11545.78    10781.37    313.31 o 
   8  -4   2     1401.37     1327.07    109.00 o 
   9  -4   2     2186.95     2358.53    172.78 o 
  10  -4   2      255.22      212.13     76.61 o 
 -11  -3   2     2382.79     2478.19    185.33 o 
 -10  -3   2      595.80      490.56     76.21 o 
  -9  -3   2      269.76      241.34     62.03 o 
  -8  -3   2      759.93      690.44     82.88 o 
  -7  -3   2     3555.05     3678.67    144.74 o 
  -6  -3   2    12419.99    12096.87    245.47 o 
  -5  -3   2    18124.24    18450.83    345.95 o 
  -4  -3   2    21214.11    21006.02    372.80 o 
  -3  -3   2    25127.52    25520.19    426.76 o 
  -2  -3   2   105278.27   108644.77   2066.32 o 
  -1  -3   2    42396.21    44322.18    701.57 o 
   0  -3   2     8505.59     8758.95    128.66 o 
   1  -3   2     3318.73     3414.85     66.70 o 
   2  -3   2    31263.91    31693.21    455.69 o 
   3  -3   2    10649.55    10636.54    175.71 o 
   4  -3   2     4877.36     4664.18     98.68 o 
   5  -3   2     3251.72     3005.88     82.83 o 
   6  -3   2    10467.82    10241.68    217.42 o 
   7  -3   2     2832.00     2919.47    108.72 o 
   8  -3   2     1042.95     1005.02     96.97 o 
   9  -3   2      140.67      113.34     64.89 o 
  10  -3   2     5766.76     5924.89    236.27 o 
 -11  -2   2      258.29      339.79     74.68 o 
 -10  -2   2       41.05      145.99     59.27 o 
  -9  -2   2      690.41      729.83     66.03 o 
  -8  -2   2     4700.45     4592.15    136.93 o 
  -7  -2   2    16898.90    16267.49    314.79 o 
  -6  -2   2    23157.74    23627.42    422.11 o 
  -5  -2   2     3275.66     3073.04     74.77 o 
  -4  -2   2     1424.72     1334.95     53.02 o 
  -3  -2   2     3887.43     4021.29    154.59 o 
  -2  -2   2     9055.35     9320.71    168.72 o 
  -1  -2   2     7583.83     7383.11    137.04 o 
   0  -2   2      921.96      844.54     31.11 o 
   1  -2   2    36418.98    37375.34    531.56 o 
   2  -2   2    26602.37    27736.70    391.35 o 
   3  -2   2     6896.54     7173.89    123.97 o 
   4  -2   2     5520.29     5523.28    108.97 o 
   5  -2   2     1816.22     1891.92     85.93 o 
   6  -2   2     7925.80     7779.75    184.65 o 
   7  -2   2    22259.87    21245.54    398.18 o 
   8  -2   2     3135.67     3335.93    165.37 o 
   9  -2   2      101.66      103.00     62.73 o 
  10  -2   2      485.47      503.63     86.92 o 
 -11  -1   2     5131.52     5175.93    165.82 o 
 -10  -1   2    15897.34    15607.75    338.21 o 
  -9  -1   2     2880.50     2935.67    114.66 o 
  -8  -1   2     2436.32     2294.16     96.50 o 
  -7  -1   2     1510.44     1524.83     74.49 o 
  -6  -1   2    13227.36    12552.19    311.92 o 
  -5  -1   2     7503.25     7300.21    143.85 o 
  -4  -1   2     4972.25     5222.77    103.38 o 
  -3  -1   2     1445.76     1450.78     84.12 o 
  -2  -1   2    33127.91    34170.91    476.96 o 
  -1  -1   2     3061.45     3272.35     57.84 o 
   0  -1   2     3318.74     3356.28     59.09 o 
   1  -1   2    68452.35    74265.65   1020.51 o 
   2  -1   2    63110.07    65069.72    896.75 o 
   3  -1   2    16928.58    16460.28    247.66 o 
   4  -1   2     4993.43     5048.94    103.41 o 
   5  -1   2     1025.31     1079.56     49.51 o 
   6  -1   2     4105.71     3992.47    120.78 o 
   7  -1   2     7738.54     7811.64    191.56 o 
   8  -1   2     1727.72     1690.28     87.74 o 
   9  -1   2      206.62      200.64     64.11 o 
  10  -1   2      425.33      551.16    137.43 o 
 -11   0   2     3335.86     3263.56    131.96 o 
 -10   0   2      539.33      825.68     93.54 o 
  -9   0   2     2109.45     2116.75     97.79 o 
  -8   0   2      249.03      242.47     52.58 o 
  -7   0   2     5539.32     5655.53    149.33 o 
  -6   0   2    11962.54    12195.42    307.29 o 
  -5   0   2        4.15       34.07     35.99 o 
  -4   0   2    10067.62    10757.38    173.89 o 
  -3   0   2      217.51      205.09     24.69 o 
  -2   0   2      239.71      187.47     18.18 o 
  -1   0   2      375.21      612.37     44.34 o 
   0   0   2     1219.94     1222.60     45.43 o 
   1   0   2    10079.80    12028.91    182.39 o 
   2   0   2    39206.72    41452.89    582.77 o 
   3   0   2    69047.80    69707.40    969.43 o 
   4   0   2     7061.15     6849.51    131.86 o 
   5   0   2    20969.90    20009.38    315.00 o 
   6   0   2    11219.41    11298.63    340.27 o 
   7   0   2     5018.08     5034.57    161.46 o 
   8   0   2       52.38       45.76     37.60 o 
   9   0   2       42.38      -12.47     75.27 o 
  10   0   2      463.26      377.72     81.15 o 
 -11   1   2     5034.89     5026.07    165.00 o 
 -10   1   2    16034.65    16476.90    382.04 o 
  -9   1   2     3002.19     3122.90    116.30 o 
  -8   1   2     2305.85     2532.61    101.51 o 
  -7   1   2     1382.98     1283.74     71.26 o 
  -6   1   2    13124.80    12166.09    247.23 o 
  -5   1   2     7569.07     7159.86    158.61 o 
  -4   1   2     4986.38     5232.73    119.38 o 
  -3   1   2     1474.66     1449.48     36.51 o 
  -2   1   2    33675.18    34078.21    475.63 o 
  -1   1   2     3259.55     3508.16     79.02 o 
   0   1   2     3472.07     3465.50     60.92 o 
   1   1   2    69162.18    74883.57   1021.01 o 
   2   1   2    64387.76    64711.47    896.94 o 
   3   1   2    16343.18    15693.72    266.02 o 
   4   1   2     5159.90     5189.22    105.72 o 
   5   1   2     1001.34     1025.23     50.24 o 
   6   1   2     4279.53     4211.09    124.16 o 
   7   1   2     7823.94     7709.30    191.90 o 
   8   1   2     1719.32     1855.25     93.26 o 
   9   1   2      194.74       42.18     51.07 o 
  10   1   2      399.98      357.69     80.45 o 
 -11   2   2      250.94      427.52     64.39 o 
 -10   2   2       41.14       87.89     38.73 o 
  -9   2   2      712.50      668.10     65.03 o 
  -8   2   2     4774.59     4476.14    138.29 o 
  -7   2   2    16398.65    15903.76    523.48 o 
  -6   2   2    23718.54    23745.70    456.60 o 
  -5   2   2     3632.51     3401.13     80.97 o 
  -4   2   2     1481.41     1446.61     37.07 o 
  -3   2   2     3612.54     3748.49     65.54 o 
  -2   2   2     9287.93     9453.37    128.34 o 
  -1   2   2     7930.71     7920.51    110.49 o 
   0   2   2      902.84      814.17     29.47 o 
   1   2   2    38661.55    39172.20    533.69 o 
   2   2   2    25826.08    26981.31    392.74 o 
   3   2   2     6647.18     6816.51    124.81 o 
   4   2   2     5557.83     5485.62    111.31 o 
   5   2   2     1743.85     1632.70     60.71 o 
   6   2   2     8317.82     8312.36    189.67 o 
   7   2   2    21598.00    20687.60    399.69 o 
   8   2   2     3123.33     3182.49    119.66 o 
   9   2   2      105.14      134.90     47.52 o 
  10   2   2      453.74      501.64     66.09 o 
 -11   3   2     2286.86     2414.52    118.45 o 
 -10   3   2      622.98      579.46     54.76 o 
  -9   3   2      341.57      329.61     44.45 o 
  -8   3   2      761.52      774.29     67.66 o 
  -7   3   2     3397.77     3225.21     92.96 o 
  -6   3   2    13121.07    12743.70    282.93 o 
  -5   3   2    18150.20    18240.64    282.20 o 
  -4   3   2    21383.34    21411.29    280.04 o 
  -3   3   2    24601.11    24787.62    319.94 o 
  -2   3   2   105317.92   106008.68   1294.21 o 
  -1   3   2    41727.75    43676.80    542.18 o 
   0   3   2     7887.82     8042.79    168.57 o 
   1   3   2     3692.77     3949.11     69.75 o 
   2   3   2    31420.75    32698.96    459.49 o 
   3   3   2    11112.24    11324.97    181.09 o 
   4   3   2     5098.72     5047.62    104.42 o 
   5   3   2     3358.79     3255.97     84.76 o 
   6   3   2    10162.69     9858.79    187.38 o 
   7   3   2     2872.00     3030.97    111.94 o 
   8   3   2     1134.68     1132.30     78.39 o 
   9   3   2      150.13      180.06     49.36 o 
  10   3   2     5582.21     5803.67    181.88 o 
 -11   4   2     2630.31     2808.68    125.68 o 
 -10   4   2     1059.81     1059.50     82.52 o 
  -9   4   2      317.60      352.60     65.02 o 
  -8   4   2     1662.68     1566.14     70.10 o 
  -7   4   2      523.28      539.04     44.37 o 
  -6   4   2    19096.33    19058.87    299.62 o 
  -5   4   2    14938.78    14734.77    237.44 o 
  -4   4   2      527.14      446.33     25.99 o 
  -3   4   2    59730.26    60052.95    827.46 o 
  -2   4   2    40397.76    42890.30    484.42 o 
  -1   4   2      646.10      598.89     23.72 o 
   0   4   2    11523.48    11864.12    180.00 o 
   1   4   2     1753.89     1644.05     38.32 o 
   2   4   2     3363.92     3607.40     74.60 o 
   3   4   2     9038.34     9015.29    153.98 o 
   4   4   2       18.26       43.90     21.19 o 
   5   4   2     2538.56     2592.61     77.93 o 
   6   4   2     2239.93     2221.39     75.05 o 
   7   4   2    11477.59    10863.57    324.91 o 
   8   4   2     1537.50     1597.03     88.37 o 
   9   4   2     2171.25     2123.35    141.72 o 
  10   4   2      231.20      351.48     77.43 o 
 -11   5   2      421.88      416.32     63.64 o 
 -10   5   2      816.39      815.34     74.28 o 
  -9   5   2      386.81      484.13     60.16 o 
  -8   5   2     2067.67     1954.41     76.14 o 
  -7   5   2     8801.53     8212.79    163.33 o 
  -6   5   2     5745.25     5583.96    118.41 o 
  -5   5   2      694.46      791.56     42.29 o 
  -4   5   2    14576.90    14083.93    192.36 o 
  -3   5   2     8362.50     8101.27    119.59 o 
  -2   5   2    50943.28    52370.23    588.05 o 
  -1   5   2    84860.41    88545.19    988.69 o 
   0   5   2    23615.94    23949.26    342.42 o 
   1   5   2     3361.50     3602.07     62.67 o 
   2   5   2      691.56      744.55     36.66 o 
   3   5   2     2765.38     2677.95     67.06 o 
   4   5   2     1383.02     1432.90     53.33 o 
   5   5   2     3243.70     3326.94     87.08 o 
   6   5   2     3562.03     3556.06     97.11 o 
   7   5   2      751.13      910.62     68.75 o 
   8   5   2     2070.56     2066.69    101.31 o 
   9   5   2     3297.83     3523.59    291.40 o 
  10   5   2     7765.00     7925.43    276.70 o 
 -11   6   2      553.14      618.32     72.49 o 
 -10   6   2     1341.39     1350.09     90.38 o 
  -9   6   2     2482.06     2240.05    136.32 o 
  -8   6   2     6074.62     5987.28    138.51 o 
  -7   6   2    11494.27    11177.89    215.98 o 
  -6   6   2    13102.85    13332.60    223.40 o 
  -5   6   2     1599.60     1543.73     54.01 o 
  -4   6   2     3281.46     3447.30     77.42 o 
  -3   6   2    13243.00    13512.11    167.93 o 
  -2   6   2    23853.71    24074.72    284.82 o 
  -1   6   2    52612.77    53135.51    595.97 o 
   0   6   2     3943.27     3995.62     78.64 o 
   1   6   2     4509.38     4372.50    102.91 o 
   2   6   2       83.60      175.74     32.63 o 
   3   6   2      884.03      894.46     40.30 o 
   4   6   2      170.67      175.16     25.77 o 
   5   6   2     5770.57     5785.05    123.65 o 
   6   6   2     4230.76     4281.39    108.31 o 
   7   6   2     4848.27     4899.97    246.14 o 
   8   6   2     1280.98     1340.67    132.87 o 
   9   6   2     1692.78     1820.91    249.77 o 
  10   6   2      447.25      529.51     90.51 o 
 -11   7   2     1714.45     1564.02    100.96 o 
 -10   7   2     2354.08     2322.68    157.14 o 
  -9   7   2      164.69      331.09     52.47 o 
  -8   7   2     5302.35     5020.96    150.97 o 
  -7   7   2     3143.81     3323.92     93.15 o 
  -6   7   2     5128.48     5534.08    118.13 o 
  -5   7   2     2383.45     2451.14     67.14 o 
  -4   7   2     4097.31     4025.47     83.97 o 
  -3   7   2    10277.28     9960.15    132.56 o 
  -2   7   2    16780.14    18266.42    219.53 o 
  -1   7   2    15626.12    15853.38    211.67 o 
   0   7   2     9924.79     9463.55    133.04 o 
   1   7   2      852.41      945.29     40.62 o 
   2   7   2    24042.51    23775.57    317.61 o 
   3   7   2    20773.77    20174.68    310.42 o 
   4   7   2    17460.02    17218.09    320.69 o 
   5   7   2    13598.97    13662.00    233.38 o 
   6   7   2    11621.49    11135.29    326.27 o 
   7   7   2      484.78      474.57     86.11 o 
   8   7   2     2400.74     2211.49    200.16 o 
   9   7   2     2874.53     2670.18    176.78 o 
 -10   8   2      376.37      353.28     64.99 o 
  -9   8   2     4537.67     4600.23    151.86 o 
  -8   8   2     6568.03     6414.69    174.42 o 
  -7   8   2    13638.62    13432.65    277.31 o 
  -6   8   2     3755.95     3830.99     95.31 o 
  -5   8   2     1060.09     1016.88     44.01 o 
  -4   8   2      814.15      872.01     38.92 o 
  -3   8   2     7510.04     7355.77    106.08 o 
  -2   8   2     1927.05     1953.23     43.46 o 
  -1   8   2     7492.83     7345.42    112.72 o 
   0   8   2     6570.45     6309.31     98.90 o 
   1   8   2    10718.20    10571.09    177.71 o 
   2   8   2    10289.27    10542.54    181.86 o 
   3   8   2    22716.35    22644.42    457.80 o 
   4   8   2     5585.69     5756.13    166.43 o 
   5   8   2     6794.23     6831.06    170.03 o 
   6   8   2    10244.49    10603.58    238.00 o 
   7   8   2     1070.37      954.82     90.32 o 
   8   8   2      324.51      394.52    166.51 o 
   9   8   2      188.10      252.19     75.32 o 
 -10   9   2     4864.85     4361.40    196.17 o 
  -9   9   2     3991.53     3866.24    139.65 o 
  -8   9   2     7843.21     7853.30    198.93 o 
  -7   9   2     3622.81     4006.36    148.43 o 
  -6   9   2      229.74      212.29     28.68 o 
  -5   9   2      324.40      403.71     43.62 o 
  -4   9   2      748.36      804.96     39.06 o 
  -3   9   2      198.00      259.03     21.55 o 
  -2   9   2     3194.26     3102.45     57.94 o 
  -1   9   2     4633.81     4708.98     82.65 o 
   0   9   2    12326.65    12173.56    175.11 o 
   1   9   2    15866.69    15721.99    249.90 o 
   2   9   2    25565.87    25213.78    385.26 o 
   3   9   2     7200.15     7036.73    160.62 o 
   4   9   2    42676.26    41331.48    713.26 o 
   5   9   2     7599.53     7555.78    183.45 o 
   6   9   2      331.74      381.37     49.70 o 
   7   9   2     3630.70     3460.62    159.27 o 
   8   9   2      361.24      340.68     74.33 o 
   9   9   2     1259.60     1299.97    123.74 o 
 -10  10   2      847.56      948.80    106.05 o 
  -9  10   2     4016.65     3979.30    178.22 o 
  -8  10   2      222.10      251.66     47.83 o 
  -7  10   2     1119.25     1120.31     81.27 o 
  -6  10   2     1244.35     1368.15     70.49 o 
  -5  10   2    13414.14    13241.46    222.73 o 
  -4  10   2     3252.96     3308.45     70.05 o 
  -3  10   2      575.42      510.14     27.53 o 
  -2  10   2      352.57      353.54     23.83 o 
  -1  10   2     5901.73     6032.51    120.25 o 
   0  10   2     8319.99     8464.93    132.64 o 
   1  10   2    29940.16    29461.60    438.89 o 
   2  10   2    11147.45    10581.08    190.57 o 
   3  10   2    14285.30    14314.43    243.38 o 
   4  10   2     4137.16     4194.94    122.86 o 
   5  10   2     1356.37     1579.93     79.66 o 
   6  10   2     4822.40     4800.39    165.04 o 
   7  10   2     2750.50     2656.15    143.52 o 
   8  10   2     3325.90     3140.97    274.29 o 
   9  10   2     2475.65     2522.99    155.24 o 
 -10  11   2      725.53      638.28     93.37 o 
  -9  11   2     4659.12     4656.78    194.66 o 
  -8  11   2     4485.62     4829.38    191.53 o 
  -7  11   2      779.97      786.59     64.39 o 
  -6  11   2     7690.46     7436.75    194.26 o 
  -5  11   2    17141.28    17149.81    321.27 o 
  -4  11   2    20655.02    20808.74    281.45 o 
  -3  11   2     4572.52     4561.05     94.91 o 
  -2  11   2     2799.83     2783.63     57.82 o 
  -1  11   2     1304.87     1274.14     42.66 o 
   0  11   2    27539.77    27135.79    359.80 o 
   1  11   2     8938.46     8900.12    137.00 o 
   2  11   2     6418.71     6740.17    137.06 o 
   3  11   2      339.76      377.37     35.94 o 
   4  11   2     2960.33     2929.00    103.08 o 
   5  11   2      171.14      201.46     40.82 o 
   6  11   2      323.04      328.34     49.38 o 
   7  11   2     2372.63     2387.79    203.58 o 
   8  11   2     2752.24     2746.69    155.20 o 
   9  11   2     2053.18     2239.03    156.40 o 
 -10  12   2       59.63       45.29     60.89 o 
  -9  12   2      104.63      130.86     61.59 o 
  -8  12   2       52.66      -19.95     46.37 o 
  -7  12   2      744.46      617.09     83.83 o 
  -6  12   2     5235.79     5269.34    144.00 o 
  -5  12   2     4225.11     4288.00    118.17 o 
  -4  12   2     2946.68     3154.47     71.04 o 
  -3  12   2    16506.60    15831.04    223.96 o 
  -2  12   2     3135.81     3238.28     72.09 o 
  -1  12   2     6787.25     6614.59    114.57 o 
   0  12   2     8062.42     7909.14    129.17 o 
   1  12   2    11099.46    10801.42    220.59 o 
   2  12   2     2532.76     2386.49     75.25 o 
   3  12   2     1098.44     1075.49     56.04 o 
   4  12   2     2031.06     1882.04     86.15 o 
   5  12   2     3010.22     3198.01    113.17 o 
   6  12   2     8279.80     8013.31    207.74 o 
   7  12   2     2204.45     2249.05    132.62 o 
   8  12   2     4727.97     4798.15    209.56 o 
  -9  13   2      370.82      382.10     77.42 o 
  -8  13   2      515.83      398.53     72.57 o 
  -7  13   2      345.67      370.57     66.90 o 
  -6  13   2     1148.20     1220.81     89.46 o 
  -5  13   2    16846.17    16310.51    400.78 o 
  -4  13   2    40982.43    40638.92    651.88 o 
  -3  13   2    10727.70    10321.37    159.44 o 
  -2  13   2     4059.55     4209.68     93.57 o 
  -1  13   2     7719.83     7803.75    131.42 o 
   0  13   2     4408.57     4512.68     88.09 o 
   1  13   2     3348.33     3164.69     86.68 o 
   2  13   2      351.65      379.28     37.14 o 
   3  13   2      782.37      747.44     50.93 o 
   4  13   2     2182.70     2037.29     94.27 o 
   5  13   2      290.43      318.30     48.19 o 
   6  13   2      398.65      379.06     57.36 o 
   7  13   2     1012.86      960.52     98.95 o 
   8  13   2     3244.58     3406.31    180.23 o 
  -9  14   2      899.08      980.76    165.94 o 
  -8  14   2      913.97      862.89     95.93 o 
  -7  14   2     4040.28     4306.31    176.62 o 
  -6  14   2     1761.04     1624.60    143.13 o 
  -5  14   2      404.19      467.25     62.03 o 
  -4  14   2     1001.82     1018.41     66.68 o 
  -3  14   2     9829.94     9776.39    211.35 o 
  -2  14   2     5548.87     5350.92    195.16 o 
  -1  14   2     7779.19     7660.49    133.17 o 
   0  14   2     8601.90     8813.89    169.76 o 
   1  14   2     7636.86     7553.81    153.83 o 
   2  14   2     3464.25     3400.19     96.22 o 
   3  14   2      522.72      570.22     47.38 o 
   4  14   2     1463.64     1399.55     81.25 o 
   5  14   2     1386.97     1346.65     79.90 o 
   6  14   2      881.31      959.15     86.29 o 
   7  14   2      766.30      862.01    119.18 o 
   8  14   2     2410.87     2402.82    155.36 o 
  -9  15   2     1069.37     1277.96    120.55 o 
  -8  15   2     4128.60     4292.48    187.08 o 
  -7  15   2     1514.71     1552.91    143.13 o 
  -6  15   2      245.91      359.26     98.08 o 
  -5  15   2     2661.80     2614.81    179.76 o 
  -4  15   2     5284.06     5224.71    145.64 o 
  -3  15   2     1404.66     1350.76     89.61 o 
  -2  15   2      175.95      181.52     29.08 o 
  -1  15   2     7520.17     7504.05    144.04 o 
   0  15   2    23712.17    23059.81    369.34 o 
   1  15   2     5973.66     5718.22    131.26 o 
   2  15   2      317.96      318.67     57.29 o 
   3  15   2     1499.36     1558.03     70.66 o 
   4  15   2     7037.23     6795.80    259.85 o 
   5  15   2     2926.24     2906.91    117.56 o 
   6  15   2     1344.31     1545.06    111.59 o 
   7  15   2      748.82      861.84    139.14 o 
  -8  16   2     2098.75     2189.37    137.29 o 
  -7  16   2     1921.19     1808.77    118.95 o 
  -6  16   2      191.90      180.32     56.98 o 
  -5  16   2     5199.05     5266.46    224.38 o 
  -4  16   2      387.43      379.30     53.92 o 
  -3  16   2      120.86      109.71     35.39 o 
  -2  16   2     2836.58     2898.66    100.69 o 
  -1  16   2     5129.71     4891.74    130.90 o 
   0  16   2     7053.13     7153.25    166.31 o 
   1  16   2     8037.50     7830.72    165.84 o 
   2  16   2      844.98      859.31     56.55 o 
   3  16   2     4341.35     4173.32    140.84 o 
   4  16   2     1868.17     2109.15    110.07 o 
   5  16   2     3957.51     3520.70    384.35 o 
   6  16   2      657.38      588.32    167.65 o 
   7  16   2     1359.05      995.89    105.05 o 
  -8  17   2     2364.16     2514.68    147.98 o 
  -7  17   2     2414.27     2251.50    136.29 o 
  -6  17   2      328.27      344.61     68.22 o 
  -5  17   2      652.34      554.60     58.81 o 
  -4  17   2     1781.25     1802.41     87.48 o 
  -3  17   2      476.11      514.36     53.08 o 
  -2  17   2     1026.04      911.83    100.93 o 
  -1  17   2      795.33      746.58     54.30 o 
   0  17   2     2351.03     2410.96     95.44 o 
   1  17   2      590.74      564.03     79.15 o 
   2  17   2      925.58      898.72     64.78 o 
   3  17   2     3160.60     3217.33    122.85 o 
   4  17   2    19186.75    18807.37    379.66 o 
   5  17   2     8975.08     8762.40    276.17 o 
   6  17   2     1283.13     1196.59    109.46 o 
   7  17   2      933.54      860.03    102.80 o 
  -7  18   2     2271.34     2370.31    153.97 o 
  -6  18   2       16.02       71.15     51.24 o 
  -5  18   2     1501.38     1464.96     90.19 o 
  -4  18   2      373.34      322.68     61.54 o 
  -3  18   2      208.83      181.05     42.45 o 
  -2  18   2     2639.26     2553.95    130.02 o 
  -1  18   2     1248.84     1332.08     90.28 o 
   0  18   2     5496.41     5467.60    159.16 o 
   1  18   2     4611.99     4600.36    225.72 o 
   2  18   2     2015.41     2024.11     92.34 o 
   3  18   2     1522.16     1605.95     94.39 o 
   4  18   2     1898.77     1895.36     94.14 o 
   5  18   2     4651.75     4265.38    387.77 o 
   6  18   2      799.39      553.03     85.54 o 
  -7  19   2     2347.20     2456.82    148.75 o 
  -6  19   2      797.44      720.69    126.02 o 
  -5  19   2      106.71       96.05     43.05 o 
  -4  19   2     2093.81     2116.50    107.47 o 
  -3  19   2      139.92      204.77     53.06 o 
  -2  19   2      794.43      754.08     80.21 o 
  -1  19   2     4027.28     4164.87    179.63 o 
   0  19   2     5440.44     5633.66    198.79 o 
   1  19   2     4230.43     4202.04    132.45 o 
   2  19   2      787.37      883.01     68.25 o 
   3  19   2     2305.61     2315.20    101.83 o 
   4  19   2     6110.05     6028.45    248.88 o 
   5  19   2     2565.79     2636.50    146.09 o 
   6  19   2     1342.90     1340.14    118.54 o 
  -6  20   2     1155.91     1183.31    109.60 o 
  -5  20   2     1042.47     1005.19     78.97 o 
  -4  20   2      981.37      996.12    213.84 o 
  -3  20   2     4979.10     4905.00    185.48 o 
  -2  20   2     1734.83     1692.48    108.83 o 
  -1  20   2     2721.02     3028.94    141.52 o 
   0  20   2     3609.68     3442.11    152.01 o 
   1  20   2     2348.72     2232.94    103.19 o 
   2  20   2     1154.84     1197.69     77.87 o 
   3  20   2      268.88      292.62     52.01 o 
   4  20   2      694.80      607.23     65.64 o 
   5  20   2      442.96      453.58     78.91 o 
  -5  21   2     4409.07     4315.53    291.97 o 
  -4  21   2    10546.79    10880.30    321.77 o 
  -3  21   2     2379.48     2737.10    138.71 o 
  -2  21   2     2573.73     2621.14    139.11 o 
  -1  21   2     4467.05     4631.41    183.40 o 
   0  21   2      388.34      332.33     64.11 o 
   1  21   2     1189.67     1205.97    149.40 o 
   2  21   2      238.43      218.51     49.03 o 
   3  21   2       98.90       47.08     56.91 o 
   4  21   2      498.14      469.75     63.33 o 
  -4  22   2      507.77      606.95    284.55 o 
  -3  22   2     4777.59     4778.72    194.66 o 
  -2  22   2      836.31      819.75     87.36 o 
  -1  22   2     2411.24     2469.00    136.68 o 
   0  22   2     2588.35     2748.16    143.54 o 
   1  22   2     2192.44     2443.67    138.68 o 
   2  22   2      671.69      752.21     86.47 o 
   3  22   2      217.59      200.34     51.96 o 
  -3  23   2     1382.69     1480.06    115.11 o 
  -2  23   2      575.60      684.12     86.62 o 
  -1  23   2      340.12      279.21     66.22 o 
   0  23   2     4202.34     4049.55    179.84 o 
   1  23   2      944.06      927.47     95.96 o 
   2  23   2     1524.98     1513.14    113.63 o 
  -3 -23   3      719.63      805.24    114.48 o 
  -2 -23   3      908.05      905.89    124.59 o 
  -1 -23   3      380.95      492.48    104.15 o 
   0 -23   3      300.58      209.85    136.86 o 
   1 -23   3      600.63      557.48    108.03 o 
  -4 -22   3     4252.30     3978.24    337.02 o 
  -3 -22   3      415.57      440.77     95.80 o 
  -2 -22   3     2372.79     2536.09    171.36 o 
  -1 -22   3     4287.22     4469.12    222.98 o 
   0 -22   3     1287.93     1516.98    136.69 o 
   1 -22   3     1846.83     2069.08    374.65 o 
   2 -22   3      290.45      347.76     89.79 o 
  -5 -21   3     1183.20     1213.48    185.90 o 
  -4 -21   3      164.11      173.18     71.56 o 
  -3 -21   3     3261.01     3218.96    183.69 o 
  -2 -21   3     2968.13     3134.51    331.31 o 
  -1 -21   3     2757.17     2672.99    171.75 o 
   0 -21   3     4396.91     4267.70    214.51 o 
   1 -21   3     1098.46     1009.95    127.16 o 
   2 -21   3     2100.15     2150.68    157.51 o 
   3 -21   3     1405.88     1312.08    129.70 o 
  -6 -20   3      326.21      259.44     72.89 o 
  -5 -20   3     1191.93     1438.16    185.90 o 
  -4 -20   3     3033.20     2982.37    321.62 o 
  -3 -20   3     2109.49     1827.27    138.60 o 
  -2 -20   3     6706.24     6740.23    265.61 o 
  -1 -20   3     6678.36     6654.10    266.52 o 
   0 -20   3     1583.45     1828.18    144.11 o 
   1 -20   3     1084.99     1281.20    126.42 o 
   2 -20   3      953.27      872.76     79.30 o 
   3 -20   3     1048.05      780.59     79.26 o 
   4 -20   3      123.87       81.76     43.63 o 
  -7 -19   3     1967.40     2189.60    192.17 o 
  -6 -19   3     2125.77     2108.54    138.82 o 
  -5 -19   3     2564.77     2680.16    231.52 o 
  -4 -19   3     3607.01     3785.90    183.57 o 
  -3 -19   3       29.92       77.97     58.31 o 
  -2 -19   3      547.90      714.51     96.41 o 
  -1 -19   3     3164.49     2990.16    171.20 o 
   0 -19   3     2129.59     2202.61    149.58 o 
   1 -19   3     6573.32     6152.87    187.57 o 
   2 -19   3     7699.30     7556.95    211.78 o 
   3 -19   3      367.68      377.18     60.62 o 
   4 -19   3     1513.89     1485.40     82.06 o 
   5 -19   3      211.79      217.67     57.12 o 
  -7 -18   3     3281.47     3586.03    176.29 o 
  -6 -18   3      846.23      861.71    111.20 o 
  -5 -18   3     1345.16     1395.96    171.07 o 
  -4 -18   3      701.68      741.37     93.04 o 
  -3 -18   3     2709.58     2697.17    152.46 o 
  -2 -18   3     1117.38     1219.74    193.31 o 
  -1 -18   3      336.84      303.53     72.17 o 
   0 -18   3     3086.84     3268.39    125.73 o 
   1 -18   3     1004.54      987.75    111.20 o 
   2 -18   3     1458.12     1319.51    100.56 o 
   3 -18   3     1583.24     1780.88    159.67 o 
   4 -18   3     4276.63     4012.16    143.57 o 
   5 -18   3     1310.26     1382.36    156.47 o 
   6 -18   3      188.01      133.45     79.30 o 
  -8 -17   3     2630.10     2751.37    154.81 o 
  -7 -17   3       50.71       80.26     49.40 o 
  -6 -17   3     6004.21     6169.11    231.22 o 
  -5 -17   3     3062.11     3346.27    176.78 o 
  -4 -17   3     1274.61     1276.98    109.29 o 
  -3 -17   3     4343.99     4167.08    188.78 o 
  -2 -17   3     5196.74     5057.01    208.70 o 
  -1 -17   3      637.15      594.56    100.36 o 
   0 -17   3      477.74      560.33     70.68 o 
   1 -17   3     2645.55     2608.34    126.58 o 
   2 -17   3      425.80      479.45     67.40 o 
   3 -17   3     1351.77     1182.53     96.61 o 
   4 -17   3     2289.73     2540.38    110.57 o 
   5 -17   3     4683.31     4811.85    193.08 o 
   6 -17   3     5357.20     5768.96    399.74 o 
  -8 -16   3     1088.59     1124.70    133.44 o 
  -7 -16   3     4732.36     5191.79    167.47 o 
  -6 -16   3      170.72       83.69     46.49 o 
  -5 -16   3     1202.27     1270.12    103.41 o 
  -4 -16   3     1640.24     1561.48    111.87 o 
  -3 -16   3     3105.93     3186.92    113.43 o 
  -2 -16   3     2774.23     2710.69    104.98 o 
  -1 -16   3      244.36      313.31     72.99 o 
   0 -16   3     5632.16     5376.02    184.42 o 
   1 -16   3      936.18      966.46     85.93 o 
   2 -16   3      364.58      353.34     59.75 o 
   3 -16   3     1791.07     1767.77    109.58 o 
   4 -16   3     4024.55     4267.22    175.69 o 
   5 -16   3     2280.17     2475.69    191.03 o 
   6 -16   3     1585.72     1860.44    168.79 o 
   7 -16   3     6681.94     7027.46    267.26 o 
  -9 -15   3     3811.38     3914.29    210.42 o 
  -8 -15   3     1517.07     1449.08    116.94 o 
  -7 -15   3     4168.63     4752.00    155.70 o 
  -6 -15   3     2689.61     2677.07    110.29 o 
  -5 -15   3     1551.20     1656.84     88.56 o 
  -4 -15   3     5670.60     5353.62    232.09 o 
  -3 -15   3      857.17      822.52     62.93 o 
  -2 -15   3     1711.86     1588.30     93.89 o 
  -1 -15   3     2619.14     2624.66    169.93 o 
   0 -15   3     1963.67     1882.91    240.07 o 
   1 -15   3    11516.01    11160.15    299.72 o 
   2 -15   3    16447.59    16388.37    409.22 o 
   3 -15   3     3807.99     3451.08    150.16 o 
   4 -15   3     4053.43     4245.57    210.33 o 
   5 -15   3      210.05      270.16     64.52 o 
   6 -15   3     1639.50     1824.69    189.32 o 
   7 -15   3      560.82      438.41    215.55 o 
  -9 -14   3      846.34      951.69    142.56 o 
  -8 -14   3     4031.12     4191.98    183.46 o 
  -7 -14   3     1498.12     1567.09    110.23 o 
  -6 -14   3     2159.33     2200.95    130.06 o 
  -5 -14   3     2878.99     2726.03    124.79 o 
  -4 -14   3     9525.70     9413.68    226.69 o 
  -3 -14   3     9336.01     9005.33    400.31 o 
  -2 -14   3    11078.59    10792.39    555.99 o 
  -1 -14   3     5941.79     6175.44    194.27 o 
   0 -14   3     3926.17     4002.68    145.90 o 
   1 -14   3     5258.54     4800.39    171.88 o 
   2 -14   3     1058.33     1101.53     83.03 o 
   3 -14   3     4723.83     4552.09    170.60 o 
   4 -14   3       21.31        8.64     39.67 o 
   5 -14   3      774.77      807.10    201.30 o 
   6 -14   3      132.50      146.79     61.85 o 
   7 -14   3      659.95      746.55     96.77 o 
  -9 -13   3      326.42      381.86     80.21 o 
  -8 -13   3      346.86      388.85     72.25 o 
  -7 -13   3      898.23      972.66     76.26 o 
  -6 -13   3      294.88      344.00     48.62 o 
  -5 -13   3      704.00      710.79     52.43 o 
  -4 -13   3     3793.28     3789.95    121.88 o 
  -3 -13   3     9352.16     9243.51    255.85 o 
  -2 -13   3    10208.65    10166.80    273.61 o 
  -1 -13   3     6643.26     6719.14    201.96 o 
   0 -13   3     7591.34     7657.97    225.42 o 
   1 -13   3     1856.62     1993.20    101.09 o 
   2 -13   3    13750.65    13623.33    346.81 o 
   3 -13   3     5543.95     5616.51    188.15 o 
   4 -13   3     7072.03     6977.04    389.90 o 
   5 -13   3     5718.63     5729.38    164.96 o 
   6 -13   3     3815.02     3634.82    167.74 o 
   7 -13   3      108.23       64.09     59.27 o 
   8 -13   3      125.78      119.72     69.34 o 
 -10 -12   3      269.51      143.12     71.42 o 
  -9 -12   3       78.10      -10.43     53.15 o 
  -8 -12   3     3347.45     3356.85    158.87 o 
  -7 -12   3     2302.75     2370.82    145.91 o 
  -6 -12   3    11743.21    12030.01    261.96 o 
  -5 -12   3    13390.53    12936.46    235.66 o 
  -4 -12   3    22949.26    21828.34    529.08 o 
  -3 -12   3     3347.94     3108.28    148.83 o 
  -2 -12   3     9554.88     9475.32    308.90 o 
  -1 -12   3    18246.98    18060.44    429.50 o 
   0 -12   3     4820.57     4673.02    266.30 o 
   1 -12   3     5912.69     5961.39    181.65 o 
   2 -12   3     2166.36     2035.03    103.44 o 
   3 -12   3      912.30      963.39     78.25 o 
   4 -12   3     1034.83     1087.00     79.06 o 
   5 -12   3     1095.66     1269.65     77.68 o 
   6 -12   3     1119.72     1216.03    103.63 o 
   7 -12   3      588.00      513.78     84.25 o 
   8 -12   3      269.70      190.77     79.79 o 
 -10 -11   3      465.81      408.28    151.69 o 
  -9 -11   3     1281.49     1221.79    108.03 o 
  -8 -11   3      324.66      462.58     71.65 o 
  -7 -11   3     3054.52     3567.66    262.88 o 
  -6 -11   3     5245.68     5353.68    149.93 o 
  -5 -11   3     2432.82     2442.27     78.25 o 
  -4 -11   3      930.52      979.99     81.81 o 
  -3 -11   3    10875.54    10532.81    271.72 o 
  -2 -11   3    10964.67    11074.34    545.73 o 
  -1 -11   3      201.56      243.46     40.47 o 
   0 -11   3     2042.81     2134.99     66.27 o 
   1 -11   3    13628.32    13493.94    334.62 o 
   2 -11   3     8294.13     8508.06    229.77 o 
   3 -11   3    10862.96    10593.92    229.34 o 
   4 -11   3    12367.43    12023.67    261.57 o 
   5 -11   3     3330.48     3130.53    114.51 o 
   6 -11   3      497.20      435.12     72.98 o 
   7 -11   3      296.88      197.03     90.10 o 
   8 -11   3      420.40      283.41     79.03 o 
 -10 -10   3     3725.48     3579.31    180.66 o 
  -9 -10   3      997.13      880.62     97.17 o 
  -8 -10   3      133.28       69.04     52.34 o 
  -7 -10   3      837.41     1016.16    158.53 o 
  -6 -10   3     6446.43     6446.58    168.88 o 
  -5 -10   3     8618.88     8215.43    161.69 o 
  -4 -10   3     4623.93     4596.68    157.32 o 
  -3 -10   3     6086.37     5547.66    302.23 o 
  -2 -10   3     8317.45     8756.06    284.55 o 
  -1 -10   3     6243.98     6277.22    135.81 o 
   0 -10   3    35161.07    34770.70    571.73 o 
   1 -10   3    15019.62    15287.59    362.37 o 
   2 -10   3     3467.68     3539.93    218.97 o 
   3 -10   3     2696.56     2614.88     93.17 o 
   4 -10   3     4858.65     4695.26    135.86 o 
   5 -10   3     3703.31     3684.90    121.64 o 
   6 -10   3     1060.15     1052.86    160.24 o 
   7 -10   3     4811.62     4840.59    254.33 o 
   8 -10   3      563.17      534.60    156.82 o 
 -10  -9   3      441.85      307.73     77.22 o 
  -9  -9   3     5440.62     5514.39    241.78 o 
  -8  -9   3     3969.47     3840.87    167.27 o 
  -7  -9   3     1710.08     1880.43    107.03 o 
  -6  -9   3     9989.08     9683.16    217.48 o 
  -5  -9   3      906.79      928.81     49.53 o 
  -4  -9   3     4186.03     4187.41    144.96 o 
  -3  -9   3     9169.58     8732.80    232.36 o 
  -2  -9   3    18950.61    19878.85    433.10 o 
  -1  -9   3     5893.20     6184.50    167.03 o 
   0  -9   3     7432.76     7552.30    148.69 o 
   1  -9   3     5874.40     5968.75    118.44 o 
   2  -9   3     1862.82     1947.22    212.13 o 
   3  -9   3     8298.35     8037.64    180.50 o 
   4  -9   3     3073.39     3113.09    104.89 o 
   5  -9   3     1303.63     1469.86     78.10 o 
   6  -9   3    11856.65    11933.91    331.45 o 
   7  -9   3      499.96      544.03     81.85 o 
   8  -9   3     1531.14     1279.24    120.32 o 
   9  -9   3     3485.21     3496.69    193.85 o 
 -11  -8   3      669.51      750.23     99.54 o 
 -10  -8   3     3842.86     3766.05    243.50 o 
  -9  -8   3      352.44      305.64     68.78 o 
  -8  -8   3     5003.00     5074.64    188.70 o 
  -7  -8   3    15450.90    15159.50    389.04 o 
  -6  -8   3      124.16      116.49     34.39 o 
  -5  -8   3     2668.36     2804.85     93.67 o 
  -4  -8   3     1301.54     1248.96     60.15 o 
  -3  -8   3     2842.61     2613.05    145.41 o 
  -2  -8   3     9655.98     9832.31    377.50 o 
  -1  -8   3     4661.72     4683.38    104.34 o 
   0  -8   3     2132.92     2165.23     61.26 o 
   1  -8   3     5736.10     5748.00    116.11 o 
   2  -8   3    12953.35    13338.39    311.04 o 
   3  -8   3     7386.58     7406.32    167.71 o 
   4  -8   3    17266.17    17081.35    336.39 o 
   5  -8   3     9735.56    10008.70    221.17 o 
   6  -8   3     1353.10     1361.30     99.18 o 
   7  -8   3     9383.04     9217.70    293.49 o 
   8  -8   3     2812.33     2908.93    246.35 o 
   9  -8   3     1285.90     1332.76    131.38 o 
 -11  -7   3     1938.54     1925.84    184.19 o 
 -10  -7   3     3144.63     2948.30    168.22 o 
  -9  -7   3     2579.25     2503.44    140.29 o 
  -8  -7   3     2951.12     2838.18    138.68 o 
  -7  -7   3     6201.47     5930.67    374.08 o 
  -6  -7   3     4445.81     4682.64    129.17 o 
  -5  -7   3    21172.52    20688.92    400.98 o 
  -4  -7   3    31658.25    31248.96    543.40 o 
  -3  -7   3     5986.21     5973.32    166.28 o 
  -2  -7   3     4840.81     5296.33    139.20 o 
  -1  -7   3    11546.59    11726.11    288.61 o 
   0  -7   3     3527.58     3523.91     65.34 o 
   1  -7   3    15327.90    15352.50    266.96 o 
   2  -7   3     8786.26     8718.97    180.26 o 
   3  -7   3      887.86      915.58     54.15 o 
   4  -7   3     2043.72     2064.91     81.20 o 
   5  -7   3     6815.61     6802.09    226.12 o 
   6  -7   3    15847.21    15219.43    408.30 o 
   7  -7   3     4358.10     4115.08    177.81 o 
   8  -7   3     1269.65     1237.84    236.65 o 
   9  -7   3      720.62      804.74    107.92 o 
 -11  -6   3     1130.74     1167.45    139.71 o 
 -10  -6   3      131.62      215.44    106.07 o 
  -9  -6   3     3458.91     3415.44    160.46 o 
  -8  -6   3     7159.45     6951.47    230.24 o 
  -7  -6   3     9555.47     9453.86    267.23 o 
  -6  -6   3     6447.98     6558.89    224.11 o 
  -5  -6   3     3037.03     2793.85    160.40 o 
  -4  -6   3     4354.53     4270.60    108.64 o 
  -3  -6   3    11527.84    11223.49    279.99 o 
  -2  -6   3    11847.68    12069.43    274.86 o 
  -1  -6   3    27500.87    27574.19    456.73 o 
   0  -6   3     1218.57     1359.46     44.94 o 
   1  -6   3     4218.76     4404.85     96.57 o 
   2  -6   3    11318.03    11299.01    181.16 o 
   3  -6   3    14051.34    13797.32    217.12 o 
   4  -6   3     3025.73     2964.92     95.59 o 
   5  -6   3     5363.14     5243.36    142.56 o 
   6  -6   3     4407.82     4434.68    475.59 o 
   7  -6   3     2361.66     2302.67    132.57 o 
   8  -6   3     3611.56     3528.01    323.33 o 
   9  -6   3     3193.57     3021.64    175.29 o 
 -11  -5   3      738.96      725.35     90.70 o 
 -10  -5   3     2166.95     2347.94    137.90 o 
  -9  -5   3     1061.40      968.29    149.40 o 
  -8  -5   3     5016.19     4864.63    184.67 o 
  -7  -5   3     4256.58     4539.77    164.42 o 
  -6  -5   3     1685.86     1746.28     72.57 o 
  -5  -5   3     5107.05     5015.32    123.50 o 
  -4  -5   3    18778.27    18879.86    340.69 o 
  -3  -5   3    25887.26    25513.49    580.00 o 
  -2  -5   3     3125.78     2848.10     90.96 o 
  -1  -5   3    25247.63    25595.85    413.42 o 
   0  -5   3    34529.02    35409.79    490.34 o 
   1  -5   3    39131.51    40407.41    647.13 o 
   2  -5   3    14704.12    14515.09    224.51 o 
   3  -5   3     7749.81     7630.18    137.72 o 
   4  -5   3     5646.19     5567.04    112.07 o 
   5  -5   3     2225.73     2211.75    120.35 o 
   6  -5   3     1643.52     1589.20    112.34 o 
   7  -5   3     3398.06     3373.10    161.57 o 
   8  -5   3     1798.43     1856.15    131.84 o 
   9  -5   3      432.64      387.56     79.43 o 
 -11  -4   3      356.80      439.24     78.11 o 
 -10  -4   3     1832.20     1694.92    119.28 o 
  -9  -4   3     7859.01     7590.50    248.37 o 
  -8  -4   3     3246.24     3116.16    141.49 o 
  -7  -4   3    10236.96     9716.08    270.88 o 
  -6  -4   3    10729.01    11025.52    228.81 o 
  -5  -4   3     4802.38     4714.35    123.22 o 
  -4  -4   3     5955.40     5787.57    129.65 o 
  -3  -4   3       39.38      109.14     20.80 o 
  -2  -4   3    39985.06    40401.94    653.12 o 
  -1  -4   3    28411.68    28553.71    468.29 o 
   0  -4   3     4493.66     4715.19     80.39 o 
   1  -4   3    18389.70    17841.04    269.88 o 
   2  -4   3    11236.92    12200.60    193.02 o 
   3  -4   3     1762.66     1926.23     55.46 o 
   4  -4   3      570.10      538.08     36.70 o 
   5  -4   3     1252.63     1269.16     54.72 o 
   6  -4   3     8667.63     8230.75    245.10 o 
   7  -4   3     3924.17     4100.26    187.04 o 
   8  -4   3      359.32      426.74     77.41 o 
   9  -4   3      171.89      219.42     69.75 o 
 -11  -3   3       20.19       86.68     60.48 o 
 -10  -3   3      174.10      136.29    185.90 o 
  -9  -3   3      221.33      301.71     64.52 o 
  -8  -3   3     1889.83     2186.69    116.86 o 
  -7  -3   3     3970.13     3887.64    151.55 o 
  -6  -3   3     1090.01     1251.40     60.64 o 
  -5  -3   3     7000.42     7010.04    156.28 o 
  -4  -3   3    21232.95    20976.32    391.75 o 
  -3  -3   3    37518.92    36526.41    808.37 o 
  -2  -3   3    41316.15    41665.86    585.43 o 
  -1  -3   3     4248.37     4323.70     89.43 o 
   0  -3   3    28981.28    29427.24    413.23 o 
   1  -3   3    11217.02    11380.96    178.06 o 
   2  -3   3      625.51      579.36     32.81 o 
   3  -3   3    15869.69    15922.18    248.96 o 
   4  -3   3    25240.47    24733.55    377.28 o 
   5  -3   3    10091.91     9902.85    276.23 o 
   6  -3   3     2107.51     2174.80     89.72 o 
   7  -3   3     6212.97     6186.00    218.13 o 
   8  -3   3     1083.79     1033.97    101.46 o 
   9  -3   3     2169.80     2394.33    171.64 o 
 -11  -2   3     1456.35     1252.86    112.83 o 
 -10  -2   3     1724.06     1706.63    196.16 o 
  -9  -2   3     1678.95     1653.23    111.07 o 
  -8  -2   3     3050.79     2826.24    134.01 o 
  -7  -2   3    13710.37    12936.92    353.55 o 
  -6  -2   3    25971.77    25353.25   1229.45 o 
  -5  -2   3    23384.63    23333.42    411.75 o 
  -4  -2   3    12676.33    13244.79    243.83 o 
  -3  -2   3     7250.14     7232.22    131.86 o 
  -2  -2   3      418.34      501.49     36.22 o 
  -1  -2   3     3155.89     3196.68     74.59 o 
   0  -2   3     6544.38     6304.49    100.75 o 
   1  -2   3    23424.98    24584.79    352.24 o 
   2  -2   3    29084.51    30158.29    434.47 o 
   3  -2   3    18812.37    18082.59    276.64 o 
   4  -2   3     5659.88     5782.17    115.72 o 
   5  -2   3     2510.09     2384.50     72.73 o 
   6  -2   3     3056.82     2934.52    123.93 o 
   7  -2   3      816.55      794.90     87.80 o 
   8  -2   3     1741.09     1637.57    120.84 o 
   9  -2   3     1625.87     1690.41    130.19 o 
 -11  -1   3     1459.63     1523.05    121.77 o 
 -10  -1   3      898.92     1047.88    100.28 o 
  -9  -1   3     3665.76     3663.56    168.22 o 
  -8  -1   3     3170.42     2806.01    136.69 o 
  -7  -1   3     1489.18     1471.82     94.91 o 
  -6  -1   3     4076.52     4193.93    302.80 o 
  -5  -1   3     5559.46     5679.06    145.02 o 
  -4  -1   3    16995.01    16882.07    261.79 o 
  -3  -1   3     8583.84     8668.67    144.22 o 
  -2  -1   3    15104.30    15974.07    231.34 o 
  -1  -1   3    15132.84    15625.64    265.53 o 
   0  -1   3    19483.28    20087.81    255.88 o 
   1  -1   3     6601.68     6746.05    116.19 o 
   2  -1   3     3508.30     3582.50     77.33 o 
   3  -1   3    14001.42    14603.06    232.45 o 
   4  -1   3     7098.99     6992.12    138.94 o 
   5  -1   3     9513.17     9360.97    173.35 o 
   6  -1   3     6834.80     6808.26    168.18 o 
   7  -1   3     2605.50     2639.02    104.98 o 
   8  -1   3     6657.03     6441.89    232.22 o 
   9  -1   3     7943.64     7973.68    276.19 o 
 -11   0   3     4368.59     4408.51    155.48 o 
 -10   0   3    12040.95    12253.66    280.50 o 
  -9   0   3     1898.21     2047.49     95.24 o 
  -8   0   3     4986.49     4984.27    161.22 o 
  -7   0   3    14109.29    13910.97    392.83 o 
  -6   0   3       49.12       33.64     29.89 o 
  -5   0   3     8083.34     8922.75    154.97 o 
  -4   0   3     1287.53     1361.33     57.62 o 
  -3   0   3        3.45       17.77     28.51 o 
  -2   0   3    19423.96    19296.37    278.49 o 
  -1   0   3    82142.70    83463.12   1320.98 o 
   0   0   3    15995.15    16515.01    241.90 o 
   1   0   3    20967.77    22352.38    324.70 o 
   2   0   3    18220.45    19380.96    290.79 o 
   3   0   3     1692.08     1501.83     52.16 o 
   4   0   3    15636.95    15321.64    248.11 o 
   5   0   3    16145.64    16231.74    267.89 o 
   6   0   3     1305.20     1238.74     70.66 o 
   7   0   3     2241.49     2371.91    126.81 o 
   8   0   3      437.90      576.15    130.33 o 
   9   0   3      387.79      371.15     93.52 o 
 -11   1   3     1387.20     1505.04     81.84 o 
 -10   1   3      944.66     1049.52     68.44 o 
  -9   1   3     3673.84     3993.65    114.07 o 
  -8   1   3     3115.56     3217.55     97.25 o 
  -7   1   3     1427.99     1493.04     64.78 o 
  -6   1   3     4169.72     4276.71    101.26 o 
  -5   1   3     5798.35     5906.94    100.35 o 
  -4   1   3    17322.73    17253.96    259.74 o 
  -3   1   3     8797.25     8960.84    142.86 o 
  -2   1   3    14353.64    15388.04    230.41 o 
  -1   1   3    14913.11    15419.50    254.66 o 
   0   1   3    19045.20    19536.19    333.04 o 
   1   1   3     6904.86     6994.49    126.26 o 
   2   1   3     3561.01     3746.61     87.22 o 
   3   1   3    14280.09    14645.81    232.50 o 
   4   1   3     7164.89     6976.81    134.90 o 
   5   1   3     9379.95     9435.83    175.30 o 
   6   1   3     6939.81     6904.01    213.03 o 
   7   1   3     2428.49     2442.30    103.48 o 
   8   1   3     6530.36     6559.49    183.43 o 
   9   1   3     8015.04     8205.36    272.59 o 
 -11   2   3     1450.08     1567.22     82.68 o 
 -10   2   3     1790.41     1826.98     83.31 o 
  -9   2   3     1763.34     1873.90     78.95 o 
  -8   2   3     3015.98     2980.07    139.59 o 
  -7   2   3    13355.66    12829.11    227.05 o 
  -6   2   3    26178.35    24831.15    379.03 o 
  -5   2   3    23620.87    23159.37    310.20 o 
  -4   2   3    12445.52    12953.33    182.79 o 
  -3   2   3     7160.11     7038.03    119.21 o 
  -2   2   3      408.30      523.21     31.11 o 
  -1   2   3     3206.93     3279.88     68.22 o 
   0   2   3     6795.91     6534.72    123.88 o 
   1   2   3    23503.66    24368.95    352.92 o 
   2   2   3    29483.63    30142.38    435.64 o 
   3   2   3    18714.27    17715.59    276.92 o 
   4   2   3     5475.47     5390.21    120.99 o 
   5   2   3     2475.08     2329.96     74.86 o 
   6   2   3     2993.91     2958.21     90.54 o 
   7   2   3      886.37     1027.69    113.68 o 
   8   2   3     1669.79     1679.02     93.61 o 
   9   2   3     1753.22     1777.08     99.40 o 
 -11   3   3       36.52       72.98     47.67 o 
 -10   3   3      180.65      249.22     44.12 o 
  -9   3   3      244.02      356.41     50.70 o 
  -8   3   3     1980.91     1967.66     77.54 o 
  -7   3   3     3946.43     4023.96    106.09 o 
  -6   3   3     1199.20     1318.61     70.46 o 
  -5   3   3     6960.84     7296.55    128.64 o 
  -4   3   3    21670.93    21656.23    283.14 o 
  -3   3   3    37640.56    37208.25    463.75 o 
  -2   3   3    41431.32    42329.28    587.32 o 
  -1   3   3     4099.77     4128.57     96.96 o 
   0   3   3    28989.34    29225.78    566.14 o 
   1   3   3    11573.12    11647.87    179.51 o 
   2   3   3      547.33      478.99     31.09 o 
   3   3   3    15819.18    15995.15    251.72 o 
   4   3   3    25900.15    25161.35    380.53 o 
   5   3   3     9776.94     9509.55    180.61 o 
   6   3   3     1992.38     2040.49     75.65 o 
   7   3   3     6183.70     6144.54    168.10 o 
   8   3   3     1177.41     1172.94     83.15 o 
   9   3   3     2217.59     2146.44    108.73 o 
 -11   4   3      359.15      374.51     62.61 o 
 -10   4   3     1912.60     1950.15     85.72 o 
  -9   4   3     7830.46     7858.26    177.13 o 
  -8   4   3     3185.19     3042.41    139.10 o 
  -7   4   3    10011.89     9758.11    193.92 o 
  -6   4   3    11036.95    11393.65    196.78 o 
  -5   4   3     4846.79     4737.24     85.87 o 
  -4   4   3     6118.73     5841.59     96.61 o 
  -3   4   3       36.80       68.02     17.57 o 
  -2   4   3    39339.27    39966.58    502.04 o 
  -1   4   3    28889.51    28667.07    406.77 o 
   0   4   3     4117.35     4283.86    110.90 o 
   1   4   3    19091.76    18846.00    280.16 o 
   2   4   3    11508.15    12397.82    196.30 o 
   3   4   3     1719.12     1967.96     58.53 o 
   4   4   3      474.92      506.20     38.61 o 
   5   4   3     1332.75     1307.02     58.75 o 
   6   4   3     8097.63     7648.65    160.71 o 
   7   4   3     4107.73     3965.77    131.17 o 
   8   4   3      372.75      366.35     55.87 o 
   9   4   3      184.88      153.60     68.49 o 
 -11   5   3      795.75      834.26     80.51 o 
 -10   5   3     2044.94     2082.23    120.36 o 
  -9   5   3     1024.20     1144.91     67.82 o 
  -8   5   3     5275.04     5175.24    151.78 o 
  -7   5   3     3934.86     4055.21    105.52 o 
  -6   5   3     1790.28     1886.27     65.35 o 
  -5   5   3     5000.81     4891.97     89.20 o 
  -4   5   3    18735.93    18946.05    255.20 o 
  -3   5   3    25028.73    25432.50    329.76 o 
  -2   5   3     2900.51     2776.08     49.98 o 
  -1   5   3    24885.17    24542.17    321.22 o 
   0   5   3    34558.12    34640.76    693.69 o 
   1   5   3    38628.47    39316.85    501.17 o 
   2   5   3    14839.98    14717.10    227.74 o 
   3   5   3     8378.78     8141.23    143.50 o 
   4   5   3     5481.69     5344.56    115.65 o 
   5   5   3     2331.03     2456.25     77.30 o 
   6   5   3     1437.17     1681.80     71.28 o 
   7   5   3     3644.06     3616.35    199.96 o 
   8   5   3     1799.42     1840.79    122.57 o 
   9   5   3      452.71      478.48     84.27 o 
 -11   6   3     1171.15     1139.22     91.47 o 
 -10   6   3      121.31      138.47     49.45 o 
  -9   6   3     3485.75     3336.10    125.36 o 
  -8   6   3     7180.82     7282.08    157.72 o 
  -7   6   3     9253.85     9501.84    180.90 o 
  -6   6   3     6135.40     6291.89    143.22 o 
  -5   6   3     3116.55     3106.76     66.28 o 
  -4   6   3     4484.41     4360.07     80.74 o 
  -3   6   3    11584.89    11598.36    150.09 o 
  -2   6   3    11637.81    11921.24    152.35 o 
  -1   6   3    27751.48    27813.89    357.50 o 
   0   6   3     1349.69     1484.80     45.81 o 
   1   6   3     4586.98     4649.26     80.35 o 
   2   6   3    11658.87    11526.50    185.37 o 
   3   6   3    13416.42    13383.62    222.13 o 
   4   6   3     3001.14     2911.23     80.24 o 
   5   6   3     5399.06     5276.53    143.53 o 
   6   6   3     4413.11     4333.18    112.61 o 
   7   6   3     2624.09     2410.66    132.95 o 
   8   6   3     3440.61     3731.62    173.75 o 
   9   6   3     3209.66     3175.72    169.88 o 
 -11   7   3     1910.70     1967.68    146.97 o 
 -10   7   3     3128.20     3000.62    127.81 o 
  -9   7   3     2693.60     2422.95    110.05 o 
  -8   7   3     3107.46     3080.88     95.87 o 
  -7   7   3     5921.55     5718.49    129.25 o 
  -6   7   3     4650.74     4852.87    108.96 o 
  -5   7   3    22095.39    21545.72    289.68 o 
  -4   7   3    31545.11    31429.95    406.86 o 
  -3   7   3     5611.75     5654.89     87.65 o 
  -2   7   3     4361.77     4617.97     74.91 o 
  -1   7   3    11787.43    11858.90    168.70 o 
   0   7   3     3570.53     3381.46    138.28 o 
   1   7   3    15189.52    14972.02    267.75 o 
   2   7   3     8420.06     8328.48    145.77 o 
   3   7   3      896.06      942.71     43.92 o 
   4   7   3     2087.36     2104.23     67.74 o 
   5   7   3     6989.02     7153.69    175.68 o 
   6   7   3    15749.97    15742.40    321.65 o 
   7   7   3     4127.64     4046.48    171.26 o 
   8   7   3     1221.45     1149.96    167.65 o 
   9   7   3      707.99      540.09     89.42 o 
 -11   8   3      612.81      521.45     72.14 o 
 -10   8   3     3933.72     3792.20    143.60 o 
  -9   8   3      301.02      323.35     61.43 o 
  -8   8   3     4785.65     4896.19    198.94 o 
  -7   8   3    15514.99    15911.80    265.17 o 
  -6   8   3      189.91      246.65     29.85 o 
  -5   8   3     2790.35     2870.68     65.70 o 
  -4   8   3     1120.77     1137.12     50.18 o 
  -3   8   3     2884.11     2737.02     55.30 o 
  -2   8   3     9828.67    10030.52    134.64 o 
  -1   8   3     4896.76     4710.44     81.82 o 
   0   8   3     2141.41     2107.62     70.29 o 
   1   8   3     5902.66     5631.80    113.20 o 
   2   8   3    12294.77    12307.94    220.20 o 
   3   8   3     7288.33     7146.46    292.98 o 
   4   8   3    17566.24    17683.83    336.85 o 
   5   8   3     9534.47     9375.16    218.94 o 
   6   8   3     1281.07     1448.00     83.81 o 
   7   8   3     9637.24     9451.52    288.26 o 
   8   8   3     2717.46     2474.36    145.15 o 
   9   8   3     1379.00     1459.79    214.98 o 
 -10   9   3      462.81      520.83    102.87 o 
  -9   9   3     5471.84     5561.76    181.08 o 
  -8   9   3     4099.70     4005.55    134.91 o 
  -7   9   3     1924.93     1940.89     71.25 o 
  -6   9   3     9627.76     9714.42    177.05 o 
  -5   9   3     1070.10     1228.99     50.36 o 
  -4   9   3     3926.50     4045.05     73.88 o 
  -3   9   3     9258.26     8923.59    126.15 o 
  -2   9   3    19185.74    19328.12    240.24 o 
  -1   9   3     6278.82     6421.29    103.98 o 
   0   9   3     7276.40     7166.63    134.66 o 
   1   9   3     5481.05     5655.44    206.67 o 
   2   9   3     1942.93     2032.20     65.66 o 
   3   9   3     8130.37     7668.63    178.81 o 
   4   9   3     3124.13     3052.89    103.60 o 
   5   9   3     1244.94     1354.11     77.28 o 
   6   9   3    12146.31    11652.60    264.76 o 
   7   9   3      482.81      562.25    164.80 o 
   8   9   3     1533.82     1398.42    217.83 o 
   9   9   3     3474.51     3660.75    189.70 o 
 -10  10   3     3836.58     4022.41    185.73 o 
  -9  10   3     1015.32      950.37     76.99 o 
  -8  10   3      172.41      221.30     76.89 o 
  -7  10   3      782.87      847.15     65.00 o 
  -6  10   3     6793.90     6934.43    137.87 o 
  -5  10   3     8457.84     8113.44    151.03 o 
  -4  10   3     4422.56     4553.26     81.10 o 
  -3  10   3     6580.78     6298.93     97.57 o 
  -2  10   3     8362.33     8513.30    122.66 o 
  -1  10   3     6514.85     6701.91    109.17 o 
   0  10   3    34202.87    33757.55    502.82 o 
   1  10   3    15211.17    14976.29    247.94 o 
   2  10   3     3337.13     3448.05     89.65 o 
   3  10   3     2783.88     2679.99    119.13 o 
   4  10   3     4865.93     5141.66    142.03 o 
   5  10   3     3659.79     3546.41    121.32 o 
   6  10   3     1022.25     1154.84     76.54 o 
   7  10   3     4967.01     5084.09    274.29 o 
   8  10   3      512.34      489.58     96.37 o 
 -10  11   3      513.65      477.35     84.25 o 
  -9  11   3     1263.14     1243.88    212.13 o 
  -8  11   3      302.64      346.18     52.64 o 
  -7  11   3     3115.86     3336.43    114.60 o 
  -6  11   3     5223.27     5160.46    141.10 o 
  -5  11   3     2344.28     2207.70     68.92 o 
  -4  11   3     1073.31     1158.96     40.66 o 
  -3  11   3    10416.36    10310.05    146.27 o 
  -2  11   3    10583.03    10545.67    147.84 o 
  -1  11   3      194.82      203.53     21.50 o 
   0  11   3     2215.12     2335.81     93.81 o 
   1  11   3    13981.28    13536.80    230.27 o 
   2  11   3     8074.91     7733.09    156.29 o 
   3  11   3    11149.42    10411.30    228.88 o 
   4  11   3    12556.34    12424.93    264.20 o 
   5  11   3     3411.70     3314.25    118.14 o 
   6  11   3      416.58      426.25     55.87 o 
   7  11   3      316.43      330.03     72.42 o 
   8  11   3      380.09      392.44    125.45 o 
 -10  12   3      277.33      307.67     75.75 o 
  -9  12   3       44.74       34.73     54.01 o 
  -8  12   3     3256.99     3315.17    218.97 o 
  -7  12   3     2259.32     2253.36     95.31 o 
  -6  12   3    11563.35    11559.62    399.83 o 
  -5  12   3    13320.32    12885.62    217.84 o 
  -4  12   3    23544.78    23276.59    289.15 o 
  -3  12   3     3269.29     3192.38     66.32 o 
  -2  12   3     9324.47     9357.60    149.84 o 
  -1  12   3    18556.79    18534.13    257.81 o 
   0  12   3     4964.44     4778.40    107.46 o 
   1  12   3     5625.46     5446.82    121.46 o 
   2  12   3     2276.64     2244.98     73.78 o 
   3  12   3      955.07      965.09     55.90 o 
   4  12   3     1041.71     1105.99     71.62 o 
   5  12   3     1108.86     1213.46     76.80 o 
   6  12   3     1079.28     1051.76     77.86 o 
   7  12   3      698.03      564.63     81.61 o 
   8  12   3      232.73      309.69     77.93 o 
  -9  13   3      317.31      309.84    140.28 o 
  -8  13   3      310.49      341.16     73.56 o 
  -7  13   3      895.53      807.69     85.41 o 
  -6  13   3      267.09      367.04     52.47 o 
  -5  13   3      808.63      932.67     72.10 o 
  -4  13   3     3600.17     3613.94     80.44 o 
  -3  13   3     9335.78     9239.48    137.92 o 
  -2  13   3    10647.70    10534.91    166.03 o 
  -1  13   3     6618.75     6861.71    119.64 o 
   0  13   3     8057.28     7984.34    156.08 o 
   1  13   3     1732.43     1644.30     64.05 o 
   2  13   3    13677.39    13508.91    240.14 o 
   3  13   3     5584.15     5411.23    131.43 o 
   4  13   3     7187.78     7294.98    186.51 o 
   5  13   3     5515.93     5685.31    166.87 o 
   6  13   3     3700.22     3736.58    137.46 o 
   7  13   3      129.52      116.15     63.30 o 
   8  13   3      110.63      172.93    123.17 o 
  -9  14   3      771.01      749.67    106.64 o 
  -8  14   3     4123.30     4016.58    175.67 o 
  -7  14   3     1434.75     1435.38    167.08 o 
  -6  14   3     2172.08     2315.18    120.40 o 
  -5  14   3     2973.58     3100.59     89.61 o 
  -4  14   3     9739.38     9980.63    182.74 o 
  -3  14   3     9048.64     8757.87    134.90 o 
  -2  14   3    10696.05    10515.88    169.54 o 
  -1  14   3     6209.98     6339.86    133.94 o 
   0  14   3     3617.83     3612.36     96.85 o 
   1  14   3     5467.34     5374.45    123.48 o 
   2  14   3     1017.39     1036.73     57.88 o 
   3  14   3     4656.37     4572.44    142.56 o 
   4  14   3       27.63       20.24     33.82 o 
   5  14   3      811.62      900.63    103.31 o 
   6  14   3      101.59      123.71     47.14 o 
   7  14   3      702.78      683.46     91.89 o 
  -9  15   3     3843.40     3884.54    185.05 o 
  -8  15   3     1525.06     1481.84    111.52 o 
  -7  15   3     4250.12     4258.25    179.75 o 
  -6  15   3     2449.78     2420.93    127.59 o 
  -5  15   3     1592.25     1569.72     97.41 o 
  -4  15   3     5501.93     5036.11    141.62 o 
  -3  15   3      881.32      932.79     50.30 o 
  -2  15   3     1858.26     1859.17     60.29 o 
  -1  15   3     2652.61     2706.29     82.96 o 
   0  15   3     1854.28     1846.69    100.32 o 
   1  15   3    11120.68    10856.96    250.38 o 
   2  15   3    16675.07    16213.96    285.20 o 
   3  15   3     3935.79     3723.01    108.56 o 
   4  15   3     3996.87     4060.40    137.59 o 
   5  15   3      184.28      232.49     64.02 o 
   6  15   3     1607.89     1497.57     94.15 o 
   7  15   3      575.15      662.48     92.56 o 
  -8  16   3     1090.32     1030.06    218.40 o 
  -7  16   3     4669.72     4853.12    195.79 o 
  -6  16   3      174.91      219.13     59.40 o 
  -5  16   3     1168.89     1253.51     75.04 o 
  -4  16   3     1710.91     1761.85     82.63 o 
  -3  16   3     3193.25     3351.21    110.16 o 
  -2  16   3     2700.85     2669.97     95.64 o 
  -1  16   3      263.65      321.43     36.63 o 
   0  16   3     5448.08     5375.18    133.34 o 
   1  16   3      954.72     1070.64     59.11 o 
   2  16   3      392.09      362.07     41.48 o 
   3  16   3     1697.57     1569.12     74.91 o 
   4  16   3     4086.77     4113.63    191.64 o 
   5  16   3     2290.55     2419.06    113.10 o 
   6  16   3     1506.43     1615.38     99.90 o 
   7  16   3     6821.57     7132.55    264.33 o 
  -8  17   3     2565.35     2085.96    135.94 o 
  -7  17   3       46.09      120.08     58.88 o 
  -6  17   3     6035.06     6562.83    226.16 o 
  -5  17   3     3149.04     3170.86    117.53 o 
  -4  17   3     1149.89     1143.48     74.08 o 
  -3  17   3     4546.16     4577.19    133.81 o 
  -2  17   3     5227.33     5116.16    266.88 o 
  -1  17   3      555.77      513.86     44.68 o 
   0  17   3      494.40      591.15     51.85 o 
   1  17   3     2646.53     2613.09     90.43 o 
   2  17   3      442.36      487.82     47.47 o 
   3  17   3     1341.02     1406.88     96.96 o 
   4  17   3     2305.87     2496.72    113.00 o 
   5  17   3     4760.29     4754.67    162.08 o 
   6  17   3     5233.58     5644.73    186.26 o 
  -7  18   3     3308.27     3373.78    167.82 o 
  -6  18   3      903.23      866.91    123.74 o 
  -5  18   3     1436.66     1285.83     81.42 o 
  -4  18   3      736.70      736.86     65.57 o 
  -3  18   3     2684.98     2717.14    129.39 o 
  -2  18   3     1123.80     1216.84     88.28 o 
  -1  18   3      305.72      303.27     63.47 o 
   0  18   3     3243.42     3422.47    102.99 o 
   1  18   3     1009.63     1078.68     97.78 o 
   2  18   3     1453.94     1384.17     72.00 o 
   3  18   3     1650.47     1670.40     80.17 o 
   4  18   3     4278.67     4279.03    151.16 o 
   5  18   3     1263.17     1341.43    179.06 o 
   6  18   3      194.49      179.96     82.12 o 
  -7  19   3     1978.15     2299.26    137.87 o 
  -6  19   3     2173.89     2276.58    135.58 o 
  -5  19   3     2511.88     2510.73    120.01 o 
  -4  19   3     3633.76     3648.39    157.65 o 
  -3  19   3       17.44       36.50     42.74 o 
  -2  19   3      557.86      584.09    147.12 o 
  -1  19   3     3269.85     3181.31    141.53 o 
   0  19   3     2060.46     2031.43     91.75 o 
   1  19   3     6781.30     6611.60    173.39 o 
   2  19   3     7403.02     7271.41    191.50 o 
   3  19   3      309.23      253.25     49.34 o 
   4  19   3     1637.56     1527.99    109.64 o 
   5  19   3      239.95      231.58     65.31 o 
  -6  20   3      302.69      366.06     74.68 o 
  -5  20   3     1283.37     1226.10    102.80 o 
  -4  20   3     2837.67     2786.22    141.53 o 
  -3  20   3     2032.01     1819.04    112.09 o 
  -2  20   3     6724.28     6408.06    218.48 o 
  -1  20   3     6558.48     6871.26    227.38 o 
   0  20   3     1627.03     1587.17    104.69 o 
   1  20   3     1053.83     1101.32     75.61 o 
   2  20   3      892.33      860.10     96.46 o 
   3  20   3     1191.69     1146.59     91.49 o 
   4  20   3      127.43      144.55     55.89 o 
  -5  21   3     1160.23     1062.68    101.15 o 
  -4  21   3      173.82      184.19     58.06 o 
  -3  21   3     3366.21     3310.45    155.68 o 
  -2  21   3     2788.89     3279.53    152.82 o 
  -1  21   3     2745.19     2759.34    161.95 o 
   0  21   3     4293.91     4313.86    177.01 o 
   1  21   3     1198.21     1287.82    276.57 o 
   2  21   3     2085.90     2245.31    106.15 o 
   3  21   3     1377.21     1485.61     91.52 o 
  -4  22   3     4238.94     4409.72    186.68 o 
  -3  22   3      469.51      519.10     77.79 o 
  -2  22   3     2460.14     2407.60    137.03 o 
  -1  22   3     4243.49     4420.65    183.47 o 
   0  22   3     1269.28     1367.87    109.27 o 
   1  22   3     1907.09     2172.74    128.23 o 
   2  22   3      288.38      345.82     56.99 o 
  -3  23   3      740.29      758.87     91.67 o 
  -2  23   3      936.49     1073.09    100.00 o 
  -1  23   3      408.59      341.63     72.15 o 
   0  23   3      301.83      241.58     66.50 o 
   1  23   3      578.29      576.77     81.34 o 
  -4 -22   4     1385.11     1496.95    140.70 o 
  -3 -22   4     1141.30     1090.42    145.98 o 
  -2 -22   4     2921.83     2880.33    183.53 o 
  -1 -22   4       42.10       94.43     94.09 o 
   0 -22   4     3479.82     3447.49    220.12 o 
   1 -22   4      257.87      289.89     89.12 o 
  -5 -21   4       49.03       14.83    104.93 o 
  -4 -21   4      414.83      413.53     90.12 o 
  -3 -21   4        3.32       13.16     68.67 o 
  -2 -21   4     3470.33     3454.84    193.80 o 
  -1 -21   4     5726.19     5570.51    268.02 o 
   0 -21   4      311.03      446.34     93.98 o 
   1 -21   4     5178.43     5410.82    294.25 o 
   2 -21   4     2474.55     2441.54    123.42 o 
   3 -21   4       72.43      159.98     57.09 o 
  -6 -20   4      320.74      177.13     69.57 o 
  -5 -20   4      549.02      548.58    143.70 o 
  -4 -20   4      217.55      193.73     72.53 o 
  -3 -20   4      931.68      970.57    111.51 o 
  -2 -20   4     6849.42     6905.03    287.97 o 
  -1 -20   4     4504.56     4556.48    217.28 o 
   0 -20   4     4085.12     4298.52    290.83 o 
   1 -20   4      994.45     1073.09    100.78 o 
   2 -20   4     3896.96     3810.90    175.02 o 
   3 -20   4     1540.09     1489.79    116.92 o 
   4 -20   4      257.18      292.25     57.45 o 
  -7 -19   4      619.51      646.22     92.39 o 
  -6 -19   4      457.32      501.07     80.26 o 
  -5 -19   4     1320.55     1472.38    191.60 o 
  -4 -19   4       60.73      -37.00     52.94 o 
  -3 -19   4     3643.84     3541.87    181.61 o 
  -2 -19   4     3396.82     3503.16    186.28 o 
  -1 -19   4     2748.39     2674.46    240.64 o 
   0 -19   4      661.59      661.88     80.56 o 
   1 -19   4     1935.35     1924.66    120.68 o 
   2 -19   4     2421.86     2416.06    136.05 o 
   3 -19   4     3992.22     3849.79    175.05 o 
   4 -19   4      303.90      337.37     59.89 o 
  -7 -18   4     3544.58     3791.27    181.38 o 
  -6 -18   4    10379.65    10559.98    331.59 o 
  -5 -18   4     6561.19     6341.14    363.82 o 
  -4 -18   4     2250.47     2075.75    314.21 o 
  -3 -18   4      191.34      165.98     89.53 o 
  -2 -18   4     2456.45     2755.71    143.13 o 
  -1 -18   4     2151.89     2140.50    123.21 o 
   0 -18   4      731.87      837.23     86.04 o 
   1 -18   4      678.66      841.51     85.75 o 
   2 -18   4     1464.72     1485.56    110.15 o 
   3 -18   4       71.15       31.19     50.67 o 
   4 -18   4      904.34     1143.11     85.41 o 
   5 -18   4     2778.50     2899.78    155.62 o 
  -8 -17   4     2018.25     2198.87    197.31 o 
  -7 -17   4     7279.80     7857.73    270.36 o 
  -6 -17   4     2518.29     2573.17    145.90 o 
  -5 -17   4     1246.01     1221.40    110.03 o 
  -4 -17   4      445.18      378.75     70.30 o 
  -3 -17   4      188.82      235.78     53.81 o 
  -2 -17   4     1673.56     1517.20    100.19 o 
  -1 -17   4      649.44      775.59     78.79 o 
   0 -17   4        6.52       37.37     44.94 o 
   1 -17   4       84.74       66.08     46.78 o 
   2 -17   4      303.53      243.93     60.46 o 
   3 -17   4     2484.68     2407.92    168.79 o 
   4 -17   4      450.69      429.40     60.05 o 
   5 -17   4      283.54      313.45     71.72 o 
  -8 -16   4      254.14      293.08     83.83 o 
  -7 -16   4     2965.65     3152.24    181.16 o 
  -6 -16   4    12715.53    12894.38    363.52 o 
  -5 -16   4     6835.73     6703.62    239.49 o 
  -4 -16   4      750.85      637.30    139.71 o 
  -3 -16   4      245.24      192.27     50.91 o 
  -2 -16   4     5064.64     4983.25    242.92 o 
  -1 -16   4     2875.74     2974.42    133.42 o 
   0 -16   4     3603.00     3608.81    149.62 o 
   1 -16   4      924.42      976.84     85.49 o 
   2 -16   4     3253.46     3137.24    243.50 o 
   3 -16   4      578.45      526.31     74.79 o 
   4 -16   4      509.59      580.31     79.35 o 
   5 -16   4     1365.89     1277.13    181.34 o 
   6 -16   4     6099.88     6378.03    244.25 o 
  -9 -15   4       11.33       17.09     59.27 o 
  -8 -15   4      693.15      673.79     86.92 o 
  -7 -15   4     1675.90     1843.17     99.91 o 
  -6 -15   4     1008.25      889.30     86.49 o 
  -5 -15   4     1239.02     1401.79    104.95 o 
  -4 -15   4      624.71      578.23    118.61 o 
  -3 -15   4     3634.03     3492.86    203.58 o 
  -2 -15   4     6409.55     6517.14    206.89 o 
  -1 -15   4      658.89      616.29     71.73 o 
   0 -15   4     1110.03     1054.62     84.85 o 
   1 -15   4     1680.87     1716.57    106.84 o 
   2 -15   4     6369.58     6339.20    210.44 o 
   3 -15   4     7950.33     7464.21    246.74 o 
   4 -15   4      275.35      226.85     47.98 o 
   5 -15   4     1160.37     1477.51    127.16 o 
   6 -15   4     1052.72     1286.64    112.48 o 
  -9 -14   4     1481.90     1331.93    185.90 o 
  -8 -14   4      118.11      109.17     59.17 o 
  -7 -14   4      985.40     1025.11     77.74 o 
  -6 -14   4      446.45      408.53     52.38 o 
  -5 -14   4      432.28      427.64     50.38 o 
  -4 -14   4     3774.80     3158.02    225.82 o 
  -3 -14   4     4551.10     4433.56    195.59 o 
  -2 -14   4    20610.54    21057.92    506.95 o 
  -1 -14   4     5881.02     6029.33    193.44 o 
   0 -14   4     6714.37     6602.78    242.93 o 
   1 -14   4     5445.57     5481.69    303.37 o 
   2 -14   4    11751.62    11506.81    315.36 o 
   3 -14   4     8085.39     8438.83    206.79 o 
   4 -14   4     2558.83     2608.91    174.87 o 
   5 -14   4      514.02      723.40     91.81 o 
   6 -14   4      801.49      664.30    116.90 o 
   7 -14   4      593.64      703.28    100.38 o 
  -9 -13   4      698.65      654.74     89.51 o 
  -8 -13   4      422.05      457.29    132.30 o 
  -7 -13   4     2157.60     2211.25    100.69 o 
  -6 -13   4     1023.29      891.36     79.96 o 
  -5 -13   4      314.82      266.12     44.39 o 
  -4 -13   4     1151.52     1142.76    155.68 o 
  -3 -13   4      227.35      313.64     90.10 o 
  -2 -13   4    17836.87    17113.74    420.53 o 
  -1 -13   4    16481.53    16282.32    399.43 o 
   0 -13   4     2760.91     2643.26    121.12 o 
   1 -13   4    21688.35    21333.36    577.66 o 
   2 -13   4    11726.49    11655.70    316.98 o 
   3 -13   4       34.56       52.94     36.29 o 
   4 -13   4      639.83      721.94     67.37 o 
   5 -13   4       12.41       37.45     88.39 o 
   6 -13   4      684.24      696.96    127.74 o 
   7 -13   4     1089.87     1126.20    114.38 o 
 -10 -12   4     2073.32     2324.44    151.74 o 
  -9 -12   4      827.67      853.89     99.57 o 
  -8 -12   4      107.62       86.93     60.45 o 
  -7 -12   4      510.83      504.13     73.93 o 
  -6 -12   4     4173.89     4072.15    129.97 o 
  -5 -12   4      946.75     1051.75     73.34 o 
  -4 -12   4     6265.40     5740.61    383.21 o 
  -3 -12   4     7526.53     7644.05    216.69 o 
  -2 -12   4    14432.82    14917.84    368.57 o 
  -1 -12   4      655.72      682.48     65.97 o 
   0 -12   4     6774.23     6903.68    480.72 o 
   1 -12   4      345.81      347.91     52.57 o 
   2 -12   4    15069.12    14857.14    368.77 o 
   3 -12   4    14835.75    14147.22    295.60 o 
   4 -12   4     1409.38     1342.24    114.22 o 
   5 -12   4      789.52      669.55     66.44 o 
   6 -12   4     1562.30     1818.31    122.82 o 
   7 -12   4     1256.20     1255.41    128.31 o 
 -10 -11   4     2609.87     2580.35    153.97 o 
  -9 -11   4     2833.59     2729.40    149.17 o 
  -8 -11   4     1510.77     1659.48    111.67 o 
  -7 -11   4       40.77       28.16     46.15 o 
  -6 -11   4      642.48      715.33     74.79 o 
  -5 -11   4     2761.07     2627.44     97.00 o 
  -4 -11   4     7384.55     7346.44    485.28 o 
  -3 -11   4    13759.58    13195.00    721.36 o 
  -2 -11   4    18355.90    18042.87    599.90 o 
  -1 -11   4     6631.86     6777.55    152.26 o 
   0 -11   4      371.28      277.75     48.44 o 
   1 -11   4     2779.57     2805.36    117.76 o 
   2 -11   4     4046.49     3860.94    148.32 o 
   3 -11   4     9384.34     9300.37    215.46 o 
   4 -11   4     5906.79     5953.90    184.00 o 
   5 -11   4      751.85      685.39     66.14 o 
   6 -11   4      801.04      747.27     89.59 o 
   7 -11   4      151.91      198.47     69.73 o 
   8 -11   4       12.33       52.85     68.86 o 
 -10 -10   4     5366.66     5169.83    218.53 o 
  -9 -10   4     3248.63     3338.64    317.06 o 
  -8 -10   4     5121.20     5239.85    217.83 o 
  -7 -10   4     5001.05     5133.20    336.45 o 
  -6 -10   4     7311.97     7307.96    180.70 o 
  -5 -10   4     1365.04     1403.88     70.49 o 
  -4 -10   4     3829.24     3831.80    140.48 o 
  -3 -10   4    12099.53    12870.38    361.54 o 
  -2 -10   4    13964.79    13403.41    316.23 o 
  -1 -10   4     6444.86     6448.42    115.16 o 
   0 -10   4     1006.56     1045.52     60.14 o 
   1 -10   4      507.96      455.10     57.62 o 
   2 -10   4     3121.21     3093.13    151.69 o 
   3 -10   4     5134.30     5161.78    142.50 o 
   4 -10   4     2203.77     2157.43     92.75 o 
   5 -10   4       34.45       29.88     43.22 o 
   6 -10   4     7966.06     8188.35    315.92 o 
   7 -10   4     3486.58     3873.68    183.47 o 
   8 -10   4     2025.84     1999.49    147.10 o 
 -10  -9   4     2701.07     2817.69    158.06 o 
  -9  -9   4     1076.87      920.69     95.81 o 
  -8  -9   4     2854.59     2955.25    144.55 o 
  -7  -9   4    11691.79    11144.74    312.27 o 
  -6  -9   4      391.40      401.51     63.18 o 
  -5  -9   4     5268.12     5328.26    136.16 o 
  -4  -9   4    13346.22    13442.79    330.37 o 
  -3  -9   4    10571.76    10599.19    263.21 o 
  -2  -9   4     6173.91     5980.10    269.51 o 
  -1  -9   4       38.12       24.25     14.26 o 
   0  -9   4     1611.47     1803.64     58.69 o 
   1  -9   4     2533.30     2433.81    110.34 o 
   2  -9   4     9007.20     8930.97    195.41 o 
   3  -9   4     6085.53     6145.93    166.09 o 
   4  -9   4    10722.82    10437.39    234.16 o 
   5  -9   4     3730.93     3789.89    160.74 o 
   6  -9   4      744.29      957.20     92.73 o 
   7  -9   4     7635.12     7608.73    266.49 o 
   8  -9   4     1414.78     1561.44    192.74 o 
 -11  -8   4      398.60      324.03    100.93 o 
 -10  -8   4      123.30       56.91    109.49 o 
  -9  -8   4     2660.34     2542.51    139.98 o 
  -8  -8   4    10444.94    10233.12    293.85 o 
  -7  -8   4    10580.43     9834.17    284.89 o 
  -6  -8   4    16979.40    16614.68    357.26 o 
  -5  -8   4    23602.54    23772.41    433.29 o 
  -4  -8   4     8472.72     8406.09    182.68 o 
  -3  -8   4     1808.43     1803.82     82.84 o 
  -2  -8   4      553.14      515.66     37.40 o 
  -1  -8   4     1497.54     1575.90     45.54 o 
   0  -8   4      659.48      719.71     40.11 o 
   1  -8   4      553.83      548.20     51.79 o 
   2  -8   4     4904.12     4747.34    125.73 o 
   3  -8   4      195.15      217.98     36.16 o 
   4  -8   4     3604.23     3460.14    113.69 o 
   5  -8   4     6618.73     6830.30    210.99 o 
   6  -8   4    11660.60    11606.44    331.05 o 
   7  -8   4     1664.88     1917.34    248.06 o 
   8  -8   4     2453.06     2618.88    160.87 o 
 -11  -7   4     1594.49     1613.42    126.58 o 
 -10  -7   4     1398.69     1419.02    169.36 o 
  -9  -7   4     1048.10     1115.15     97.49 o 
  -8  -7   4     3602.17     3578.78    226.39 o 
  -7  -7   4    12426.72    11593.52    317.49 o 
  -6  -7   4     2669.83     2700.23     96.34 o 
  -5  -7   4    14579.34    13964.13    278.12 o 
  -4  -7   4     6237.11     6542.78    164.19 o 
  -3  -7   4     3270.30     3246.40    111.52 o 
  -2  -7   4      126.70       95.43     20.63 o 
  -1  -7   4     9464.63     9309.50    194.35 o 
   0  -7   4        5.99       19.21     17.25 o 
   1  -7   4     1555.41     1600.86     54.61 o 
   2  -7   4     1402.21     1363.19     43.83 o 
   3  -7   4      476.13      537.00     49.99 o 
   4  -7   4     2528.76     2571.82     95.24 o 
   5  -7   4    10440.99    10034.15    345.99 o 
   6  -7   4     4886.94     4869.93    188.66 o 
   7  -7   4     7696.83     7117.34    323.33 o 
   8  -7   4     1894.99     2072.13    142.63 o 
 -11  -6   4     1626.30     1559.97    125.31 o 
 -10  -6   4     3296.88     3059.59    214.41 o 
  -9  -6   4      478.15      504.42     81.55 o 
  -8  -6   4      852.71      845.63     89.11 o 
  -7  -6   4     9335.33     8815.99    257.50 o 
  -6  -6   4      805.37      816.55     56.07 o 
  -5  -6   4    12170.23    11915.13    241.15 o 
  -4  -6   4    16620.60    16160.90    321.48 o 
  -3  -6   4     4046.67     4451.26    107.32 o 
  -2  -6   4     9487.43     9056.56    179.00 o 
  -1  -6   4    31192.23    30439.40    510.50 o 
   0  -6   4    43635.30    44575.83    724.10 o 
   1  -6   4    25944.43    26037.87    442.98 o 
   2  -6   4    18326.50    18337.73    279.03 o 
   3  -6   4     2127.68     2256.05     61.90 o 
   4  -6   4    18225.84    17557.26    352.07 o 
   5  -6   4     2184.32     2145.80    110.61 o 
   6  -6   4     2673.34     2606.28    134.65 o 
   7  -6   4      566.51      554.60     83.82 o 
   8  -6   4      597.11      608.27     89.11 o 
   9  -6   4      464.46      535.26    170.50 o 
 -11  -5   4     1996.42     2147.60    205.86 o 
 -10  -5   4     1458.86     1318.20    110.03 o 
  -9  -5   4     3404.62     3541.38    158.39 o 
  -8  -5   4     1337.89     1273.81     97.58 o 
  -7  -5   4      397.28      424.83    100.93 o 
  -6  -5   4     1445.15     1493.17     67.80 o 
  -5  -5   4     7460.96     7364.21    163.41 o 
  -4  -5   4     3392.91     3353.08     89.32 o 
  -3  -5   4     7193.54     7119.63    127.54 o 
  -2  -5   4    12697.65    12843.95    236.64 o 
  -1  -5   4    27973.72    28436.13    470.88 o 
   0  -5   4      339.86      375.15     26.00 o 
   1  -5   4    47034.31    47982.56    678.27 o 
   2  -5   4    12632.74    12537.25    204.29 o 
   3  -5   4      754.77      811.92     40.06 o 
   4  -5   4     4431.68     4373.78    124.43 o 
   5  -5   4     4864.25     4984.88    142.05 o 
   6  -5   4     1297.81     1192.81    171.07 o 
   7  -5   4      143.09      119.12     58.46 o 
   8  -5   4     1305.15     1294.50    120.56 o 
   9  -5   4     2595.45     2367.79    160.81 o 
 -11  -4   4     1075.56      966.19    108.92 o 
 -10  -4   4      283.66      326.27    149.97 o 
  -9  -4   4      398.92      397.60     69.34 o 
  -8  -4   4      465.80      565.77     70.96 o 
  -7  -4   4      911.08      935.14     81.40 o 
  -6  -4   4     4452.73     4285.71    117.60 o 
  -5  -4   4      638.87      696.16     69.51 o 
  -4  -4   4     3013.23     3054.91     73.27 o 
  -3  -4   4    13967.97    13967.73    221.69 o 
  -2  -4   4     9398.98     9438.87    177.69 o 
  -1  -4   4    29317.02    29515.05    487.50 o 
   0  -4   4   108618.71   110038.88   1489.21 o 
   1  -4   4    45340.62    45611.77    646.68 o 
   2  -4   4      311.07      297.18     26.26 o 
   3  -4   4    13559.22    13300.38    218.61 o 
   4  -4   4     2994.05     3183.38     82.14 o 
   5  -4   4     2324.61     2342.64     94.10 o 
   6  -4   4     1016.71      935.03     91.67 o 
   7  -4   4      366.84      168.31     60.69 o 
   8  -4   4      342.15      324.46    112.34 o 
   9  -4   4      193.41      154.82     72.25 o 
 -11  -3   4      144.15      158.47     52.37 o 
 -10  -3   4      503.97      516.64    104.36 o 
  -9  -3   4     8304.90     8150.51    382.64 o 
  -8  -3   4     3973.99     3921.34    268.59 o 
  -7  -3   4      823.16      911.60    128.88 o 
  -6  -3   4     2787.63     2857.61     93.44 o 
  -5  -3   4     3651.30     3698.39     89.40 o 
  -4  -3   4     4806.01     4847.72     98.81 o 
  -3  -3   4    20623.30    19492.98    352.11 o 
  -2  -3   4    10883.57    10708.80    168.56 o 
  -1  -3   4     3547.94     3596.57     81.77 o 
   0  -3   4     1399.74     1435.67     37.60 o 
   1  -3   4    17026.08    17581.40    264.56 o 
   2  -3   4     8283.98     8755.50    150.10 o 
   3  -3   4    10223.31     9817.83    170.69 o 
   4  -3   4     7482.61     7610.77    146.25 o 
   5  -3   4     5023.07     5082.67    116.42 o 
   6  -3   4     4945.47     4915.05    183.82 o 
   7  -3   4      476.80      681.83    111.77 o 
   8  -3   4     2590.39     2243.43    142.94 o 
   9  -3   4     2479.98     2421.01    152.82 o 
 -11  -2   4      231.56      253.14     56.44 o 
 -10  -2   4     2233.87     2210.58    105.10 o 
  -9  -2   4     6078.95     5986.70    284.55 o 
  -8  -2   4     9741.12     9362.35    664.34 o 
  -7  -2   4      669.10      597.46     70.15 o 
  -6  -2   4      849.99      909.72     47.22 o 
  -5  -2   4    11399.12    11740.43    197.27 o 
  -4  -2   4    47988.35    47511.62    680.17 o 
  -3  -2   4    11919.14    12107.03    189.56 o 
  -2  -2   4     4212.42     4146.02     77.55 o 
  -1  -2   4     3796.98     3512.11     84.77 o 
   0  -2   4     8944.53     9012.90    138.68 o 
   1  -2   4    12675.63    13209.36    209.15 o 
   2  -2   4      764.88      925.48     41.32 o 
   3  -2   4     5509.20     5530.79    112.44 o 
   4  -2   4    16392.30    16148.54    261.79 o 
   5  -2   4     7886.75     7776.40    155.29 o 
   6  -2   4      306.71      346.31     46.81 o 
   7  -2   4     1520.73     1520.78    112.50 o 
   8  -2   4     1190.30     1300.35    114.38 o 
   9  -2   4     4745.89     4314.46    200.80 o 
 -11  -1   4      245.83      317.78     57.19 o 
 -10  -1   4     1106.26     1048.54     79.73 o 
  -9  -1   4     2254.75     2312.95    103.35 o 
  -8  -1   4     3755.02     3741.96    156.45 o 
  -7  -1   4    13268.97    12733.51    570.14 o 
  -6  -1   4     1407.79     1522.51     55.99 o 
  -5  -1   4    19947.58    20197.61    316.31 o 
  -4  -1   4    26185.17    26141.04    438.04 o 
  -3  -1   4    22873.40    22476.30    324.56 o 
  -2  -1   4     3886.07     3654.62     93.54 o 
  -1  -1   4     8023.00     8286.34    132.42 o 
   0  -1   4     5880.57     6106.24    108.65 o 
   1  -1   4     7346.97     7405.37    127.49 o 
   2  -1   4     3559.44     3488.92     79.66 o 
   3  -1   4     9771.76    10178.21    176.51 o 
   4  -1   4    15426.95    15914.13    259.91 o 
   5  -1   4    20102.35    20183.55    326.25 o 
   6  -1   4     2215.52     2144.44     92.11 o 
   7  -1   4     1471.76     1388.46    108.92 o 
   8  -1   4     2715.10     2981.43    157.25 o 
   9  -1   4      556.40      598.11     92.27 o 
 -11   0   4      402.50      441.35     81.45 o 
 -10   0   4     1555.77     1518.17     92.15 o 
  -9   0   4    13971.19    13838.97    298.87 o 
  -8   0   4    19930.57    19149.95    483.35 o 
  -7   0   4     3639.99     3770.17    117.59 o 
  -6   0   4      206.54      187.82     33.96 o 
  -5   0   4     1199.80     1397.82     78.85 o 
  -4   0   4    37709.52    37765.41    540.54 o 
  -3   0   4    14116.50    14569.74    256.18 o 
  -2   0   4      374.24      407.48     35.41 o 
  -1   0   4     4417.59     4904.37    107.87 o 
   0   0   4     2380.33     2034.21     51.50 o 
   1   0   4     1634.37     1689.50     61.93 o 
   2   0   4       43.10      107.16     20.12 o 
   3   0   4     1078.85     1147.43     49.54 o 
   4   0   4     5884.98     5931.99    124.55 o 
   5   0   4     1278.96     1398.78     61.16 o 
   6   0   4     1776.80     1693.09     82.34 o 
   7   0   4     1634.31     1603.97     87.25 o 
   8   0   4     8766.68     9449.89    479.58 o 
   9   0   4    10831.73    10545.96    332.92 o 
 -11   1   4      258.02      237.18     55.72 o 
 -10   1   4     1091.34      999.13     79.93 o 
  -9   1   4     2175.11     2121.76     99.96 o 
  -8   1   4     3644.30     3505.71    206.22 o 
  -7   1   4    13300.89    12505.11    259.30 o 
  -6   1   4     1384.01     1345.33     99.30 o 
  -5   1   4    20712.11    20939.66    315.27 o 
  -4   1   4    25775.95    26574.68    386.88 o 
  -3   1   4    21868.54    21684.76    323.21 o 
  -2   1   4     4499.46     4429.23     95.64 o 
  -1   1   4     8032.79     8175.66    161.56 o 
   0   1   4     5802.35     5941.34    104.39 o 
   1   1   4     6803.47     6941.01    124.64 o 
   2   1   4     3368.46     3351.51     82.47 o 
   3   1   4     9965.08    10019.58    175.77 o 
   4   1   4    15417.51    15577.51    259.13 o 
   5   1   4    19969.81    20193.89    327.42 o 
   6   1   4     2140.60     2184.64     90.22 o 
   7   1   4     1431.53     1352.73     83.16 o 
   8   1   4     2708.87     2726.62    119.65 o 
   9   1   4      602.86      609.12     89.09 o 
 -11   2   4      203.95      144.33     50.88 o 
 -10   2   4     2060.25     2011.19    102.76 o 
  -9   2   4     6203.18     6023.01    147.60 o 
  -8   2   4     9666.64     9141.20    186.19 o 
  -7   2   4      673.42      697.44     63.38 o 
  -6   2   4      865.79      878.14     55.78 o 
  -5   2   4    10884.89    11512.72    192.25 o 
  -4   2   4    48568.43    48482.47    677.57 o 
  -3   2   4    11914.23    11785.69    187.94 o 
  -2   2   4     4402.11     4171.35     91.41 o 
  -1   2   4     3867.16     3647.57     81.81 o 
   0   2   4     8842.97     8623.40    166.54 o 
   1   2   4    12890.88    13470.34    208.96 o 
   2   2   4      802.16      863.99     39.66 o 
   3   2   4     5560.37     5425.71    112.31 o 
   4   2   4    16450.00    15659.26    261.45 o 
   5   2   4     7819.60     7655.79    156.24 o 
   6   2   4      343.31      392.61     56.39 o 
   7   2   4     1530.28     1499.09    129.68 o 
   8   2   4     1119.14     1182.89     85.97 o 
   9   2   4     4779.05     4695.41    293.11 o 
 -11   3   4      144.85      171.49     44.77 o 
 -10   3   4      574.43      590.41     56.58 o 
  -9   3   4     8099.56     7889.74    176.09 o 
  -8   3   4     3919.91     3841.89    111.94 o 
  -7   3   4      829.98      869.13     52.46 o 
  -6   3   4     2653.45     2792.96     79.32 o 
  -5   3   4     3892.11     3928.86     84.54 o 
  -4   3   4     4698.73     4763.81     94.90 o 
  -3   3   4    20653.12    19765.97    293.33 o 
  -2   3   4    11144.28    10963.24    201.17 o 
  -1   3   4     2986.97     3136.10     64.51 o 
   0   3   4     1422.56     1430.09     49.50 o 
   1   3   4    16622.54    17297.97    264.72 o 
   2   3   4     8186.01     8547.49    150.27 o 
   3   3   4     9685.81     9752.10    172.64 o 
   4   3   4     7563.80     7545.89    182.72 o 
   5   3   4     5154.77     4955.55    117.90 o 
   6   3   4     4937.02     5018.08    125.28 o 
   7   3   4      483.89      493.90     58.13 o 
   8   3   4     2543.96     2365.37    140.23 o 
   9   3   4     2529.75     2524.94    327.89 o 
 -11   4   4      984.29     1172.08     91.73 o 
 -10   4   4      292.79      354.10     49.57 o 
  -9   4   4      372.33      465.38     50.39 o 
  -8   4   4      589.55      654.88     52.00 o 
  -7   4   4      863.93      926.77     53.80 o 
  -6   4   4     4369.12     4380.96    102.25 o 
  -5   4   4      522.39      559.25     32.43 o 
  -4   4   4     3007.81     2954.75     69.87 o 
  -3   4   4    14366.23    14776.18    223.59 o 
  -2   4   4     9303.95     9156.78    133.50 o 
  -1   4   4    29471.56    29470.77    517.42 o 
   0   4   4   106957.60   108239.28   1846.74 o 
   1   4   4    45608.52    46090.09    647.91 o 
   2   4   4      282.58      303.01     27.69 o 
   3   4   4    13465.51    13430.05    221.68 o 
   4   4   4     3019.20     3084.46     84.28 o 
   5   4   4     2284.32     2304.70     80.66 o 
   6   4   4     1210.96     1244.27     63.24 o 
   7   4   4      329.97      255.66     55.33 o 
   8   4   4      381.47      401.84     76.21 o 
   9   4   4      200.26       85.50     74.70 o 
 -11   5   4     1935.99     2213.61    116.05 o 
 -10   5   4     1568.15     1720.45    113.92 o 
  -9   5   4     3415.08     3301.85    106.95 o 
  -8   5   4     1326.16     1367.09     86.09 o 
  -7   5   4      433.48      450.55     40.17 o 
  -6   5   4     1302.64     1275.59     62.39 o 
  -5   5   4     7530.47     7398.39    122.66 o 
  -4   5   4     3172.09     3059.22     66.27 o 
  -3   5   4     7442.88     7458.57    129.47 o 
  -2   5   4    12872.67    13277.34    279.85 o 
  -1   5   4    27980.00    28255.69    513.77 o 
   0   5   4      427.90      473.20     38.85 o 
   1   5   4    46638.84    48297.99    679.87 o 
   2   5   4    13158.82    12861.51    207.13 o 
   3   5   4      664.21      733.49     53.17 o 
   4   5   4     4313.60     4323.42    102.89 o 
   5   5   4     4683.76     4608.24    114.81 o 
   6   5   4     1316.00     1234.23     76.69 o 
   7   5   4      163.86      271.35     65.43 o 
   8   5   4     1332.76     1453.79    117.29 o 
   9   5   4     2565.11     2700.05    245.21 o 
 -11   6   4     1502.06     1461.90     99.22 o 
 -10   6   4     3447.78     3408.80    133.36 o 
  -9   6   4      468.21      569.23     52.17 o 
  -8   6   4      755.08      879.75     74.41 o 
  -7   6   4     9388.30     9283.53    177.95 o 
  -6   6   4      842.24      876.70     79.74 o 
  -5   6   4    12500.29    12293.70    181.97 o 
  -4   6   4    16492.18    16139.39    234.63 o 
  -3   6   4     3913.06     4209.24     77.93 o 
  -2   6   4     9559.50     9487.69    139.17 o 
  -1   6   4    31399.43    31164.50    399.60 o 
   0   6   4    43970.73    43954.10    895.84 o 
   1   6   4    26305.52    26154.47    343.19 o 
   2   6   4    18325.16    17999.53    326.20 o 
   3   6   4     2147.18     2196.69     65.60 o 
   4   6   4    18769.06    18907.51    299.77 o 
   5   6   4     1960.95     1851.73     99.03 o 
   6   6   4     2715.23     2660.25    106.98 o 
   7   6   4      554.21      433.23     72.91 o 
   8   6   4      589.45      623.07     87.43 o 
   9   6   4      474.51      358.65     85.05 o 
 -11   7   4     1674.08     1851.56    109.23 o 
 -10   7   4     1451.64     1457.22     93.57 o 
  -9   7   4     1084.66     1118.72     67.57 o 
  -8   7   4     3681.41     3793.01    106.72 o 
  -7   7   4    12471.22    12532.00    220.29 o 
  -6   7   4     2514.15     2602.00     97.79 o 
  -5   7   4    14866.26    14590.82    253.47 o 
  -4   7   4     6176.99     6476.15    110.74 o 
  -3   7   4     3193.54     3169.81     60.21 o 
  -2   7   4      106.70       87.64     16.32 o 
  -1   7   4     9072.09     8877.14    137.16 o 
   0   7   4       12.06       17.22     12.56 o 
   1   7   4     1767.78     1737.23     43.50 o 
   2   7   4     1275.54     1270.09     70.78 o 
   3   7   4      452.80      467.17     36.13 o 
   4   7   4     2463.05     2539.37     95.18 o 
   5   7   4    10540.92    10578.66    234.93 o 
   6   7   4     4649.79     4623.15    296.60 o 
   7   7   4     7540.72     7237.94    305.08 o 
   8   7   4     1947.68     1847.35    136.86 o 
 -11   8   4      406.15      351.72     77.04 o 
 -10   8   4      121.02       98.80     48.42 o 
  -9   8   4     2726.00     2649.67    113.50 o 
  -8   8   4    10067.98    10134.08    199.29 o 
  -7   8   4    11205.69    10935.18    198.95 o 
  -6   8   4    16280.66    16092.80    265.77 o 
  -5   8   4    23761.09    23840.22    324.36 o 
  -4   8   4     8640.32     8753.61    138.88 o 
  -3   8   4     1725.57     1722.73     43.96 o 
  -2   8   4      704.57      718.34     33.10 o 
  -1   8   4     1451.13     1539.32     50.67 o 
   0   8   4      839.73      868.22     29.52 o 
   1   8   4      571.40      589.06     25.99 o 
   2   8   4     4937.58     4882.84    125.50 o 
   3   8   4      135.02      166.90     33.31 o 
   4   8   4     3611.73     3493.20    125.84 o 
   5   8   4     6677.48     6586.90    175.03 o 
   6   8   4    11725.85    11609.22    265.87 o 
   7   8   4     1688.93     1916.39    123.36 o 
   8   8   4     2539.38     2702.57    435.10 o 
 -10   9   4     2770.28     2769.93    125.00 o 
  -9   9   4     1010.45     1055.09     83.90 o 
  -8   9   4     2783.78     3040.82    115.19 o 
  -7   9   4    11777.68    12290.40    217.22 o 
  -6   9   4      333.81      370.74     35.72 o 
  -5   9   4     5010.34     4930.20     96.71 o 
  -4   9   4    13222.57    13314.71    179.60 o 
  -3   9   4    10262.08    10369.26    144.98 o 
  -2   9   4     6406.06     6347.93    107.50 o 
  -1   9   4       50.36       38.48     26.42 o 
   0   9   4     1518.03     1551.44     54.71 o 
   1   9   4     2828.50     2827.86     75.43 o 
   2   9   4     9128.21     8626.43    223.33 o 
   3   9   4     6501.09     6406.99    157.93 o 
   4   9   4    10686.68    10601.32    234.23 o 
   5   9   4     3835.49     3765.50    125.08 o 
   6   9   4      601.55      654.07    115.73 o 
   7   9   4     7698.69     7783.27    358.11 o 
   8   9   4     1410.61     1573.70    129.39 o 
 -10  10   4     5298.65     5465.13    176.53 o 
  -9  10   4     3236.74     3569.91    133.58 o 
  -8  10   4     5083.27     5126.77    154.72 o 
  -7  10   4     5251.47     5419.27    125.63 o 
  -6  10   4     7346.14     7399.45    218.77 o 
  -5  10   4     1407.34     1391.68     50.03 o 
  -4  10   4     3852.30     3847.69     74.10 o 
  -3  10   4    12194.39    12555.58    171.05 o 
  -2  10   4    13811.89    13577.38    179.56 o 
  -1  10   4     6468.45     6327.91    124.95 o 
   0  10   4      775.56      707.24     45.93 o 
   1  10   4      483.66      437.69     37.40 o 
   2  10   4     3097.96     3212.31     87.92 o 
   3  10   4     5148.06     5089.61    141.40 o 
   4  10   4     2091.52     2155.05     91.53 o 
   5  10   4       25.93       71.45     37.32 o 
   6  10   4     8119.13     8177.88    213.67 o 
   7  10   4     3445.51     3406.42    386.06 o 
   8  10   4     2054.75     2077.62    141.93 o 
 -10  11   4     2586.48     2661.19    151.19 o 
  -9  11   4     2827.27     2854.12    174.59 o 
  -8  11   4     1492.14     1552.81     95.57 o 
  -7  11   4       27.21       23.64     59.34 o 
  -6  11   4      723.93      607.45     45.39 o 
  -5  11   4     2707.07     2710.13     69.74 o 
  -4  11   4     7531.48     7460.98    117.37 o 
  -3  11   4    13517.47    13109.46    178.47 o 
  -2  11   4    18516.30    18397.35    233.97 o 
  -1  11   4     7167.89     7061.79    137.15 o 
   0  11   4      350.86      310.52     34.33 o 
   1  11   4     2767.07     2667.12     79.27 o 
   2  11   4     4078.37     3981.17    104.53 o 
   3  11   4     9590.56     9406.53    214.70 o 
   4  11   4     5808.40     5839.07    162.86 o 
   5  11   4      720.63      656.10     64.70 o 
   6  11   4      846.34      881.67     75.29 o 
   7  11   4      140.16      151.60     63.26 o 
   8  11   4       10.55        7.46     62.03 o 
 -10  12   4     2109.76     2089.38    204.15 o 
  -9  12   4      803.89      709.56     88.31 o 
  -8  12   4       91.28       87.72     58.09 o 
  -7  12   4      584.94      594.89     58.01 o 
  -6  12   4     4135.16     3995.30    122.50 o 
  -5  12   4     1039.80     1066.65     48.16 o 
  -4  12   4     6147.15     6053.14    102.69 o 
  -3  12   4     7428.25     7570.27    118.90 o 
  -2  12   4    14516.97    14802.27    217.12 o 
  -1  12   4      701.30      677.15     44.08 o 
   0  12   4     6957.87     6742.47    138.70 o 
   1  12   4      461.86      399.59     64.86 o 
   2  12   4    14474.69    14010.25    251.09 o 
   3  12   4    14583.55    13950.64    326.31 o 
   4  12   4     1404.55     1422.19    158.87 o 
   5  12   4      772.15      857.54     68.86 o 
   6  12   4     1611.82     1653.31     96.22 o 
   7  12   4     1307.75     1150.18    160.81 o 
  -9  13   4      639.36      720.98     88.53 o 
  -8  13   4      455.77      588.61    152.83 o 
  -7  13   4     1978.72     1871.01    132.65 o 
  -6  13   4     1075.23     1064.93     65.95 o 
  -5  13   4      390.27      416.20     34.25 o 
  -4  13   4     1117.76     1031.67     43.29 o 
  -3  13   4      316.67      341.02     27.35 o 
  -2  13   4    17578.04    17405.00    297.21 o 
  -1  13   4    16640.49    16032.71    269.22 o 
   0  13   4     2701.11     2624.33     81.04 o 
   1  13   4    21453.09    20314.37    336.39 o 
   2  13   4    11515.43    11645.27    218.30 o 
   3  13   4       36.10       86.21     35.53 o 
   4  13   4      648.64      663.06     62.63 o 
   5  13   4       11.49       35.12     38.09 o 
   6  13   4      665.48      743.76     72.66 o 
   7  13   4     1038.74     1091.14    107.66 o 
  -9  14   4     1501.31     1573.41    196.73 o 
  -8  14   4      109.94      121.83    132.87 o 
  -7  14   4      981.43      820.57     88.20 o 
  -6  14   4      433.99      435.45     50.46 o 
  -5  14   4      489.17      503.57     53.02 o 
  -4  14   4     3672.52     3557.35     77.19 o 
  -3  14   4     4491.07     4583.01     96.67 o 
  -2  14   4    20909.66    20602.79    293.45 o 
  -1  14   4     5743.85     5651.10    156.55 o 
   0  14   4     6663.98     6373.97    174.33 o 
   1  14   4     5171.14     5116.91    124.34 o 
   2  14   4    11763.93    11456.45    218.38 o 
   3  14   4     8261.06     7814.69    202.24 o 
   4  14   4     2491.82     2409.63    129.25 o 
   5  14   4      494.83      517.12     59.52 o 
   6  14   4      750.56      663.10     71.38 o 
   7  14   4      673.58      848.33    101.21 o 
  -9  15   4       16.11       97.85     60.34 o 
  -8  15   4      634.33      643.40     84.93 o 
  -7  15   4     1730.76     1889.22    119.64 o 
  -6  15   4      989.46      936.61     84.95 o 
  -5  15   4     1105.46     1199.32     60.68 o 
  -4  15   4      568.36      597.69     42.15 o 
  -3  15   4     3959.92     4160.13     92.62 o 
  -2  15   4     6104.31     6166.20    136.57 o 
  -1  15   4      855.81      913.18     81.65 o 
   0  15   4     1208.25     1191.21     60.15 o 
   1  15   4     1729.14     1878.90    103.54 o 
   2  15   4     6236.69     5901.35    142.36 o 
   3  15   4     8207.95     7973.18    202.81 o 
   4  15   4      292.89      238.14     49.31 o 
   5  15   4     1213.48     1202.73    106.30 o 
   6  15   4     1056.85     1126.89     88.54 o 
  -8  16   4      245.90      285.01     70.09 o 
  -7  16   4     3012.61     2916.04    149.35 o 
  -6  16   4    12567.80    12448.40    343.45 o 
  -5  16   4     6806.92     6965.61    250.15 o 
  -4  16   4      667.47      658.61     48.11 o 
  -3  16   4      206.22      240.90     34.14 o 
  -2  16   4     5082.03     5238.53    124.10 o 
  -1  16   4     2849.07     2771.29     88.32 o 
   0  16   4     3478.22     3427.27    100.06 o 
   1  16   4      930.80     1017.79     77.53 o 
   2  16   4     3493.53     3300.63    102.24 o 
   3  16   4      560.14      532.66     57.62 o 
   4  16   4      552.77      537.15     61.31 o 
   5  16   4     1368.84     1323.16     88.46 o 
   6  16   4     6021.54     6435.01    199.36 o 
  -8  17   4     1995.16     1928.51    146.55 o 
  -7  17   4     7234.40     7734.96    283.98 o 
  -6  17   4     2579.50     2622.24    233.80 o 
  -5  17   4     1334.87     1372.10     82.00 o 
  -4  17   4      411.22      469.97     51.35 o 
  -3  17   4      235.45      216.76     44.07 o 
  -2  17   4     1619.09     1479.28     66.66 o 
  -1  17   4      675.57      704.99     52.93 o 
   0  17   4        9.41       35.96     28.90 o 
   1  17   4       87.42       93.37     32.85 o 
   2  17   4      306.83      199.12     38.87 o 
   3  17   4     2335.56     2242.96     90.39 o 
   4  17   4      487.00      440.97     72.22 o 
   5  17   4      277.29      296.09     57.49 o 
  -7  18   4     3399.97     3261.26    163.19 o 
  -6  18   4    10602.41    10825.91    382.64 o 
  -5  18   4     6497.00     6382.41    177.94 o 
  -4  18   4     2309.03     2321.33    120.55 o 
  -3  18   4      184.27      165.50     67.29 o 
  -2  18   4     2210.10     2312.80    102.76 o 
  -1  18   4     2325.71     2379.14     85.22 o 
   0  18   4      709.65      713.48     53.80 o 
   1  18   4      773.80      713.22     54.15 o 
   2  18   4     1393.57     1479.27     76.26 o 
   3  18   4       90.04       48.51     34.82 o 
   4  18   4      939.27      854.23     79.30 o 
   5  18   4     2882.61     3028.85    220.63 o 
  -7  19   4      618.75      494.33     81.39 o 
  -6  19   4      456.71      532.05     78.62 o 
  -5  19   4     1465.17     1349.09    184.19 o 
  -4  19   4       56.59      -31.45     40.43 o 
  -3  19   4     3579.59     3479.51    150.80 o 
  -2  19   4     3436.58     3559.99    200.16 o 
  -1  19   4     2726.29     2689.92     95.34 o 
   0  19   4      617.91      618.04     55.48 o 
   1  19   4     1968.44     1877.56     82.95 o 
   2  19   4     2468.82     2321.25     94.19 o 
   3  19   4     3895.29     3777.48    157.42 o 
   4  19   4      335.30      295.28     57.02 o 
  -6  20   4      320.19      309.07     93.52 o 
  -5  20   4      541.84      427.19     71.37 o 
  -4  20   4      248.71      162.22     69.00 o 
  -3  20   4      900.22      936.07     87.73 o 
  -2  20   4     6722.94     7364.98    236.68 o 
  -1  20   4     4622.82     4490.52    178.98 o 
   0  20   4     4108.43     4134.55    123.47 o 
   1  20   4     1094.06     1244.53     72.17 o 
   2  20   4     3977.74     3782.01    122.60 o 
   3  20   4     1446.94     1344.02     80.63 o 
   4  20   4      240.42      258.90     62.91 o 
  -5  21   4       33.02       29.72     49.59 o 
  -4  21   4      425.05      409.92     77.55 o 
  -3  21   4        0.84      -43.00     43.00 o 
  -2  21   4     3497.80     3395.26    156.82 o 
  -1  21   4     5719.34     6042.90    278.28 o 
   0  21   4      318.62      307.78     87.25 o 
   1  21   4     5195.90     5273.13    162.16 o 
   2  21   4     2451.21     2526.14    113.61 o 
   3  21   4       72.92       86.98     46.67 o 
  -4  22   4     1292.46     1266.71    106.03 o 
  -3  22   4     1137.45     1063.48     99.96 o 
  -2  22   4     3036.80     3122.97    153.50 o 
  -1  22   4       58.01       32.21     50.63 o 
   0  22   4     3510.40     3540.99    166.13 o 
   1  22   4      216.11      180.08     62.84 o 
  -2 -22   5     1173.23      976.13    195.59 o 
  -1 -22   5      880.38     1000.22    127.35 o 
   0 -22   5      749.40      614.09    112.48 o 
  -4 -21   5     1370.91     1435.60    135.91 o 
  -3 -21   5      223.08      249.41     80.45 o 
  -2 -21   5     1830.29     1769.41    148.75 o 
  -1 -21   5      473.74      501.82    144.84 o 
   0 -21   5     4956.79     5404.79    350.13 o 
   1 -21   5      741.76      956.03    108.92 o 
  -5 -20   5       57.72       35.36    103.78 o 
  -4 -20   5      769.28      643.90     98.67 o 
  -3 -20   5     1275.31     1308.89    136.29 o 
  -2 -20   5      357.03      279.42    119.75 o 
  -1 -20   5      705.17      715.09    145.98 o 
   0 -20   5     2024.64     2033.37    130.63 o 
   1 -20   5     6375.28     6066.56    226.46 o 
   2 -20   5     4697.54     4389.70    197.09 o 
   3 -20   5      885.09      949.70    138.79 o 
  -6 -19   5     1054.09     1324.57    113.15 o 
  -5 -19   5     1043.39     1003.63    176.78 o 
  -4 -19   5      873.65      766.01    103.43 o 
  -3 -19   5     2016.51     1924.01    217.83 o 
  -2 -19   5     4339.17     4798.81    295.39 o 
  -1 -19   5     3590.69     3615.11    179.63 o 
   0 -19   5     2463.97     2506.22    138.90 o 
   1 -19   5     1595.06     1649.15    120.57 o 
   2 -19   5     1022.93     1051.56    106.16 o 
   3 -19   5      150.81      169.20     53.88 o 
  -7 -18   5     1230.09     1317.03    124.31 o 
  -6 -18   5     1256.63     1477.34    118.38 o 
  -5 -18   5     5223.24     5352.09    228.67 o 
  -4 -18   5     3818.87     3699.76    276.00 o 
  -3 -18   5     3014.60     2949.57    145.80 o 
  -2 -18   5     1321.53     1384.80    103.53 o 
  -1 -18   5     1227.60     1136.92    100.69 o 
   0 -18   5     3047.07     3060.12    151.26 o 
   1 -18   5     1629.67     1482.78    111.15 o 
   2 -18   5     1748.29     1600.70    118.65 o 
   3 -18   5     1745.99     1677.87     97.61 o 
   4 -18   5     1714.51     1619.34     99.29 o 
  -8 -17   5       10.76      -57.02     69.57 o 
  -7 -17   5     1583.41     1683.29    124.59 o 
  -6 -17   5     8143.07     8165.21    272.61 o 
  -5 -17   5     6305.31     6373.55    384.35 o 
  -4 -17   5     2324.15     2321.86    127.19 o 
  -3 -17   5     6212.07     6092.45    217.03 o 
  -2 -17   5     1358.67     1270.58    100.12 o 
  -1 -17   5      238.47      307.94     62.03 o 
   0 -17   5      141.68      140.62     55.22 o 
   1 -17   5      143.36      125.98     55.46 o 
   2 -17   5     3519.92     3377.87    160.75 o 
   3 -17   5     1347.41     1599.81    116.20 o 
   4 -17   5      579.20      649.86     71.12 o 
   5 -17   5      130.06      147.32     66.88 o 
  -8 -16   5     4122.28     4621.28    269.16 o 
  -7 -16   5     3102.10     3136.47    159.13 o 
  -6 -16   5     3287.54     3260.52    290.26 o 
  -5 -16   5     6194.87     5843.88    344.43 o 
  -4 -16   5     3865.66     3819.04    162.08 o 
  -3 -16   5     1719.76     1625.06    110.08 o 
  -2 -16   5      783.13      748.88     80.27 o 
  -1 -16   5     4196.19     3878.35    164.14 o 
   0 -16   5     4872.39     4845.54    184.35 o 
   1 -16   5     1035.02     1047.72     94.51 o 
   2 -16   5     2448.32     2513.40    203.58 o 
   3 -16   5     1612.69     1723.31     95.94 o 
   4 -16   5      856.81      887.17     75.63 o 
   5 -16   5      919.59     1060.07    104.38 o 
  -9 -15   5     1584.00     1608.18    129.28 o 
  -8 -15   5      130.90      170.22     80.40 o 
  -7 -15   5     1588.74     1759.40    143.13 o 
  -6 -15   5     2078.41     1877.85    121.12 o 
  -5 -15   5     2115.22     1927.43    193.88 o 
  -4 -15   5     2106.03     1758.64    182.48 o 
  -3 -15   5     5189.68     4987.51    196.16 o 
  -2 -15   5     9349.95     9434.40    278.28 o 
  -1 -15   5     8524.48     8279.22    257.86 o 
   0 -15   5      931.56     1006.75    107.21 o 
   1 -15   5     1290.75     1276.18     98.21 o 
   2 -15   5      152.38      169.02     56.72 o 
   3 -15   5      281.47      256.72     51.87 o 
   4 -15   5     1427.59     1343.90     89.18 o 
   5 -15   5     2488.58     2544.70    145.96 o 
   6 -15   5     1812.75     2008.98    142.63 o 
  -9 -14   5     1341.87     1508.59    123.46 o 
  -8 -14   5     6739.55     7017.99    243.93 o 
  -7 -14   5     1882.89     1949.85     99.42 o 
  -6 -14   5     2290.01     2552.48    114.23 o 
  -5 -14   5      671.95      781.24    138.00 o 
  -4 -14   5     1482.73     1464.39    161.95 o 
  -3 -14   5      340.27      307.37     42.65 o 
  -2 -14   5      583.60      546.10     67.41 o 
  -1 -14   5     2241.09     2171.43    124.88 o 
   0 -14   5     6031.45     6001.57    207.31 o 
   1 -14   5     5144.10     4900.88    184.19 o 
   2 -14   5     5510.88     5333.94    212.13 o 
   3 -14   5     3093.31     3125.51    155.51 o 
   4 -14   5     3219.23     3238.11    126.00 o 
   5 -14   5     4208.46     4185.95    182.63 o 
   6 -14   5      756.43      730.58     97.11 o 
  -9 -13   5     1266.84     1253.33    113.68 o 
  -8 -13   5      381.10      459.11     95.23 o 
  -7 -13   5       23.61      -34.96     34.96 o 
  -6 -13   5     3858.67     3968.23    129.78 o 
  -5 -13   5     4350.45     4363.51    133.00 o 
  -4 -13   5     5888.33     5562.18    309.07 o 
  -3 -13   5     1636.18     1471.55    118.61 o 
  -2 -13   5     7296.27     7303.60    167.16 o 
  -1 -13   5     1961.57     1837.83    107.69 o 
   0 -13   5     4805.63     4978.49    180.13 o 
   1 -13   5     3825.69     3603.24    185.90 o 
   2 -13   5     2650.28     2549.62    131.52 o 
   3 -13   5    10374.65    10264.41    242.92 o 
   4 -13   5     1707.91     1799.44    120.37 o 
   5 -13   5     2007.10     1966.14    127.01 o 
   6 -13   5     1412.03     1451.34    119.28 o 
 -10 -12   5     1317.99     1199.21    119.74 o 
  -9 -12   5      714.69      930.60    104.93 o 
  -8 -12   5     1239.35     1431.86    107.55 o 
  -7 -12   5      451.47      604.24     62.10 o 
  -6 -12   5     2740.93     2617.45    106.19 o 
  -5 -12   5     2000.87     2063.58     86.56 o 
  -4 -12   5     6483.00     6613.48    216.69 o 
  -3 -12   5     3628.98     3628.69    228.10 o 
  -2 -12   5     2602.30     2548.93     96.76 o 
  -1 -12   5     6984.01     6942.42    216.80 o 
   0 -12   5     6280.55     6218.79    204.68 o 
   1 -12   5     7615.23     7617.44    235.94 o 
   2 -12   5    10172.31    10119.67    229.85 o 
   3 -12   5      881.38      903.11     70.25 o 
   4 -12   5    11716.73    11438.60    268.02 o 
   5 -12   5    10005.02     9811.64    300.38 o 
   6 -12   5     2237.34     2566.11    168.22 o 
   7 -12   5     2523.18     2765.75    222.40 o 
 -10 -11   5     5573.44     5547.49    305.08 o 
  -9 -11   5     3897.56     4095.37    197.88 o 
  -8 -11   5     2055.94     2108.28    125.18 o 
  -7 -11   5     1999.64     2058.17     95.28 o 
  -6 -11   5     1714.84     1767.69     83.16 o 
  -5 -11   5     1219.84     1215.81     68.17 o 
  -4 -11   5    10941.74    11094.75    627.84 o 
  -3 -11   5    11134.58    11197.43    392.22 o 
  -2 -11   5     4393.79     4488.94    120.63 o 
  -1 -11   5     9119.41     8927.95    187.60 o 
   0 -11   5     7207.00     7021.95    395.18 o 
   1 -11   5      369.21      263.53     80.40 o 
   2 -11   5      441.24      465.29     49.38 o 
   3 -11   5     6491.96     6234.91    167.80 o 
   4 -11   5      700.49      644.10     62.41 o 
   5 -11   5      606.50      641.52     64.07 o 
   6 -11   5     5068.35     5408.74    213.64 o 
   7 -11   5     2520.10     2504.78    154.43 o 
 -10 -10   5      265.50      287.21    118.61 o 
  -9 -10   5     2582.85     2859.55    165.94 o 
  -8 -10   5     4447.24     4176.12    172.75 o 
  -7 -10   5     4096.28     4309.26    135.58 o 
  -6 -10   5     4791.46     4864.09    138.20 o 
  -5 -10   5     2793.29     2806.67    106.70 o 
  -4 -10   5     4627.25     4580.05    337.59 o 
  -3 -10   5     2140.07     2042.12     73.54 o 
  -2 -10   5     6894.72     6847.40    147.40 o 
  -1 -10   5    10406.81    10564.99    213.22 o 
   0 -10   5    26811.91    26398.54    591.60 o 
   1 -10   5    11703.81    11665.85    314.21 o 
   2 -10   5     8779.66     8747.50    200.44 o 
   3 -10   5     2969.88     3035.87    108.41 o 
   4 -10   5      813.93      827.64     67.67 o 
   5 -10   5     4214.65     4256.02    141.78 o 
   6 -10   5     2715.41     2779.55    149.94 o 
   7 -10   5       67.53       87.99     62.35 o 
 -10  -9   5     6133.10     6181.13    231.77 o 
  -9  -9   5     4143.53     4104.45    177.40 o 
  -8  -9   5     4990.85     4580.53    180.56 o 
  -7  -9   5     2369.41     2454.47    119.41 o 
  -6  -9   5    11179.08    11090.24    238.49 o 
  -5  -9   5     6865.69     6806.83    161.58 o 
  -4  -9   5     4446.71     4427.91    125.41 o 
  -3  -9   5    16521.88    15682.03    297.17 o 
  -2  -9   5     1801.21     1806.59     65.58 o 
  -1  -9   5     1768.12     1899.98     51.97 o 
   0  -9   5        1.55        7.88     20.46 o 
   1  -9   5      865.61      787.61     73.07 o 
   2  -9   5     8734.41     8608.08    198.41 o 
   3  -9   5     3738.59     3637.62    117.04 o 
   4  -9   5     1672.70     1651.84     84.40 o 
   5  -9   5      420.21      407.16     55.28 o 
   6  -9   5     1512.76     1531.23    113.30 o 
   7  -9   5      735.31      968.34    109.90 o 
 -11  -8   5      471.13      468.01     85.66 o 
 -10  -8   5      453.42      468.18     80.90 o 
  -9  -8   5     1059.26      987.87    100.72 o 
  -8  -8   5     2927.67     3009.65    143.30 o 
  -7  -8   5     6459.16     6259.71    202.65 o 
  -6  -8   5      267.93      377.40     47.56 o 
  -5  -8   5    14182.40    14280.16    303.48 o 
  -4  -8   5    27044.20    27255.34    431.46 o 
  -3  -8   5     4696.10     4765.00    118.09 o 
  -2  -8   5    13349.64    13106.14    244.65 o 
  -1  -8   5     8651.44     9042.63    167.32 o 
   0  -8   5     3623.39     3615.64    135.42 o 
   1  -8   5     4625.20     4542.36    112.23 o 
   2  -8   5     4116.27     4008.46    117.25 o 
   3  -8   5     4387.70     4261.27    128.10 o 
   4  -8   5     2979.33     2769.91    105.70 o 
   5  -8   5     1939.17     1930.18     96.14 o 
   6  -8   5      360.94      431.58     73.79 o 
   7  -8   5     4169.54     4088.35    193.14 o 
   8  -8   5     3150.47     3161.56    181.04 o 
 -11  -7   5      946.18      669.72     93.17 o 
 -10  -7   5      192.08      133.62     61.96 o 
  -9  -7   5      297.78      275.26     65.54 o 
  -8  -7   5     4022.51     3741.72    157.59 o 
  -7  -7   5    12018.26    11542.97    309.73 o 
  -6  -7   5     8357.57     8270.61    311.77 o 
  -5  -7   5    12148.81    11841.29    206.64 o 
  -4  -7   5      240.68      269.77     29.01 o 
  -3  -7   5     2888.09     2698.24     83.77 o 
  -2  -7   5    11445.09    11194.39    214.72 o 
  -1  -7   5    15116.95    14767.39    230.41 o 
   0  -7   5    10366.71    10540.17    205.41 o 
   1  -7   5     5355.92     5362.40    105.96 o 
   2  -7   5     3059.56     3080.60     99.80 o 
   3  -7   5     1703.55     1655.39     89.91 o 
   4  -7   5     7929.38     8010.29    192.56 o 
   5  -7   5     5987.01     5740.71    165.92 o 
   6  -7   5     2081.98     1914.19    125.17 o 
   7  -7   5     2763.93     2995.98    160.43 o 
   8  -7   5     1958.89     1968.76    145.52 o 
 -11  -6   5      391.80      556.70     84.64 o 
 -10  -6   5     2116.05     2213.83    133.32 o 
  -9  -6   5     4035.28     3900.41    243.50 o 
  -8  -6   5     5792.91     5417.31    197.40 o 
  -7  -6   5     2348.48     2336.12    116.80 o 
  -6  -6   5     3691.44     3724.28     96.72 o 
  -5  -6   5     6559.48     6421.19    131.23 o 
  -4  -6   5     5447.98     5350.08    108.71 o 
  -3  -6   5    10566.08    10220.24    207.47 o 
  -2  -6   5    10774.12    10515.30    200.67 o 
  -1  -6   5       82.26       54.63     20.34 o 
   0  -6   5     2802.85     2958.00     84.35 o 
   1  -6   5    10984.22    10806.14    179.63 o 
   2  -6   5    14304.35    14042.80    249.04 o 
   3  -6   5     1881.22     1992.88     82.95 o 
   4  -6   5     1926.93     1902.07     87.40 o 
   5  -6   5     1942.09     1889.27     92.55 o 
   6  -6   5     1843.69     1873.98    123.19 o 
   7  -6   5     4163.76     3961.67    184.66 o 
   8  -6   5     5461.46     5514.27    232.96 o 
 -11  -5   5     3450.65     3551.91    159.51 o 
 -10  -5   5      317.14      427.03     61.17 o 
  -9  -5   5      851.26      880.62     71.98 o 
  -8  -5   5      373.70      506.53    100.36 o 
  -7  -5   5     4728.06     4625.34    137.79 o 
  -6  -5   5     1883.52     1833.76     67.99 o 
  -5  -5   5     2489.83     2533.66    105.21 o 
  -4  -5   5     4070.95     4130.97    110.29 o 
  -3  -5   5     9837.29     9238.16    158.51 o 
  -2  -5   5    16327.55    16188.73    290.48 o 
  -1  -5   5    13926.17    13928.24    256.88 o 
   0  -5   5    27738.34    28396.22    534.46 o 
   1  -5   5     2868.47     2782.78     68.49 o 
   2  -5   5     5383.85     5556.46    112.27 o 
   3  -5   5    17499.95    17821.98    282.22 o 
   4  -5   5     9668.69     9541.59    221.77 o 
   5  -5   5     3557.47     3519.26    123.16 o 
   6  -5   5      626.00      632.72     80.45 o 
   7  -5   5      503.75      643.79    135.15 o 
   8  -5   5      653.87      724.53     94.73 o 
 -11  -4   5      527.58      543.38     68.07 o 
 -10  -4   5     4707.30     4497.97    153.32 o 
  -9  -4   5      633.75      721.97     68.16 o 
  -8  -4   5      844.24      754.78     75.05 o 
  -7  -4   5     7582.50     6882.59    337.30 o 
  -6  -4   5     7645.43     7942.04    158.20 o 
  -5  -4   5     7165.15     7233.45    139.90 o 
  -4  -4   5     1902.70     1811.71     56.32 o 
  -3  -4   5     2643.58     2504.22     60.63 o 
  -2  -4   5     1419.97     1453.29     56.33 o 
  -1  -4   5     3035.15     2823.30     77.37 o 
   0  -4   5     1934.42     1937.31     53.59 o 
   1  -4   5    13207.77    13174.08    213.78 o 
   2  -4   5    20618.13    20944.84    327.60 o 
   3  -4   5      250.51      320.19     33.00 o 
   4  -4   5     3126.35     3107.10    109.44 o 
   5  -4   5     3977.27     4100.53    148.01 o 
   6  -4   5     6264.15     6073.20    212.90 o 
   7  -4   5     1963.32     2041.41    128.54 o 
   8  -4   5     3944.46     4005.07    192.31 o 
 -11  -3   5      330.17      378.14     79.18 o 
 -10  -3   5     1675.25     1822.09     98.47 o 
  -9  -3   5     2145.39     2051.16     97.67 o 
  -8  -3   5     4481.64     4572.50    245.22 o 
  -7  -3   5     6395.03     6432.58    163.74 o 
  -6  -3   5     3273.28     3294.64     88.40 o 
  -5  -3   5     4824.35     4979.33    106.99 o 
  -4  -3   5    11624.95    11490.56    205.77 o 
  -3  -3   5    14496.39    13917.09    330.29 o 
  -2  -3   5     1291.05     1310.50     36.91 o 
  -1  -3   5     8978.70     9212.72    182.15 o 
   0  -3   5    16474.04    16661.13    254.23 o 
   1  -3   5    12538.84    12188.30    202.81 o 
   2  -3   5     8059.46     8190.00    150.92 o 
   3  -3   5    34240.39    34355.14    511.65 o 
   4  -3   5     8027.34     8177.97    161.61 o 
   5  -3   5      301.09      383.65     49.55 o 
   6  -3   5      606.06      730.58     83.77 o 
   7  -3   5     3228.96     3129.52    154.78 o 
   8  -3   5      142.23      214.37     72.71 o 
 -11  -2   5      625.42      705.54     73.70 o 
 -10  -2   5      744.61      816.72     76.02 o 
  -9  -2   5     2177.95     2121.57    101.77 o 
  -8  -2   5     2606.99     2603.41    103.36 o 
  -7  -2   5     1819.51     1850.14     84.48 o 
  -6  -2   5     3003.37     2890.73     81.14 o 
  -5  -2   5    11530.26    11485.62    195.75 o 
  -4  -2   5     6415.38     6548.10    123.91 o 
  -3  -2   5    24852.93    24318.45    355.65 o 
  -2  -2   5    32659.26    31987.83    543.21 o 
  -1  -2   5    15506.11    15377.33    258.98 o 
   0  -2   5    22001.58    21676.62    320.69 o 
   1  -2   5      374.47      395.32     48.27 o 
   2  -2   5     1311.66     1322.62     50.84 o 
   3  -2   5     1254.01     1351.16     55.73 o 
   4  -2   5     2900.91     3118.93     87.25 o 
   5  -2   5    13630.39    13684.60    246.31 o 
   6  -2   5    12366.31    12287.33    424.26 o 
   7  -2   5     2798.92     2890.34    150.40 o 
   8  -2   5     3268.86     3279.35    169.26 o 
 -11  -1   5     3598.03     3896.34    146.58 o 
 -10  -1   5     5883.71     6307.42    280.53 o 
  -9  -1   5     9400.19     9115.44    249.32 o 
  -8  -1   5    11209.63    10864.24    399.44 o 
  -7  -1   5     8068.90     8153.01    190.34 o 
  -6  -1   5     9204.28     9252.37    169.92 o 
  -5  -1   5    15796.75    15601.79    249.90 o 
  -4  -1   5     5045.09     5210.42    103.60 o 
  -3  -1   5    16448.27    16425.96    279.52 o 
  -2  -1   5      921.64      891.86     46.74 o 
  -1  -1   5     3761.94     3763.99     74.32 o 
   0  -1   5      343.00      369.92     29.35 o 
   1  -1   5     2374.98     2336.49     87.90 o 
   2  -1   5     1442.59     1513.42     54.86 o 
   3  -1   5     1457.11     1456.31     56.96 o 
   4  -1   5     6447.13     6540.09    134.64 o 
   5  -1   5     4291.59     4262.63    110.25 o 
   6  -1   5     1583.70     1662.01     86.10 o 
   7  -1   5     2104.68     2030.92    189.89 o 
   8  -1   5       85.13       31.33     74.70 o 
 -11   0   5       42.55       63.58     46.30 o 
 -10   0   5        8.57      101.00     63.32 o 
  -9   0   5      244.17      248.16     49.83 o 
  -8   0   5     2202.58     2052.20    156.88 o 
  -7   0   5     4705.50     4807.40    171.18 o 
  -6   0   5     1192.02     1143.46     51.36 o 
  -5   0   5    32232.20    32715.13    537.66 o 
  -4   0   5    10232.73     9777.53    164.29 o 
  -3   0   5      122.19      196.49     19.89 o 
  -2   0   5    51978.84    51530.42    841.86 o 
  -1   0   5    12016.33    11680.22    222.43 o 
   0   0   5    14973.21    15522.36    259.02 o 
   1   0   5    42123.88    42099.98    602.72 o 
   2   0   5    21779.21    21207.18    336.15 o 
   3   0   5     2847.87     2883.36     79.18 o 
   4   0   5       18.03       15.62     24.29 o 
   5   0   5     1062.22     1096.74     58.88 o 
   6   0   5       15.27       -2.36     32.71 o 
   7   0   5     1914.17     2085.80    128.66 o 
   8   0   5     4973.91     4972.38    294.82 o 
 -11   1   5     3625.18     3865.22    145.89 o 
 -10   1   5     5911.76     6353.64    211.03 o 
  -9   1   5     9566.40     9121.62    358.05 o 
  -8   1   5    11392.20    11070.84    245.62 o 
  -7   1   5     7734.46     7931.62    187.22 o 
  -6   1   5     9386.35     9202.08    167.50 o 
  -5   1   5    15399.34    15413.58    247.78 o 
  -4   1   5     5388.68     5436.87    131.03 o 
  -3   1   5    16536.78    16596.86    251.45 o 
  -2   1   5      899.49      823.07     47.46 o 
  -1   1   5     3629.15     3499.76     94.24 o 
   0   1   5      388.75      416.55     27.47 o 
   1   1   5     2205.25     2130.62     60.17 o 
   2   1   5     1487.17     1583.05     55.22 o 
   3   1   5     1394.51     1538.45     57.74 o 
   4   1   5     6230.54     5965.66    157.70 o 
   5   1   5     4350.42     4422.90    112.12 o 
   6   1   5     1674.48     1702.56     90.10 o 
   7   1   5     1963.57     1988.13     99.94 o 
   8   1   5       74.01      136.86     65.63 o 
 -11   2   5      683.69      747.90     75.53 o 
 -10   2   5      731.80      707.63    120.84 o 
  -9   2   5     2230.65     2180.78    113.75 o 
  -8   2   5     2547.06     2505.09    139.11 o 
  -7   2   5     1749.63     1847.03     81.48 o 
  -6   2   5     3217.49     3107.07     95.11 o 
  -5   2   5    11422.34    11449.72    192.69 o 
  -4   2   5     6670.92     6882.38    175.32 o 
  -3   2   5    24506.29    24120.82    356.64 o 
  -2   2   5    33419.60    32871.36    632.29 o 
  -1   2   5    15623.38    15218.82    281.92 o 
   0   2   5    21719.50    21212.07    318.83 o 
   1   2   5      466.93      483.70     33.01 o 
   2   2   5     1223.60     1236.82     49.83 o 
   3   2   5     1257.99     1403.16     56.41 o 
   4   2   5     2749.16     2781.90    112.86 o 
   5   2   5    14480.95    14445.08    300.59 o 
   6   2   5    12063.02    12081.30    263.12 o 
   7   2   5     2769.16     2851.23    117.54 o 
   8   2   5     3297.65     3379.28    247.49 o 
 -11   3   5      329.68      264.68     57.99 o 
 -10   3   5     1665.31     1875.76    100.82 o 
  -9   3   5     2042.07     1940.75     96.94 o 
  -8   3   5     4573.39     4532.96    137.34 o 
  -7   3   5     6233.67     6336.13    159.10 o 
  -6   3   5     3406.26     3474.81    144.83 o 
  -5   3   5     4760.14     4842.47    102.11 o 
  -4   3   5    11469.50    11195.07    317.87 o 
  -3   3   5    15115.05    14706.44    261.35 o 
  -2   3   5     1213.53     1348.67     45.76 o 
  -1   3   5     9433.23     9498.00    171.78 o 
   0   3   5    15973.81    16363.18    252.75 o 
   1   3   5    12781.53    12648.62    202.07 o 
   2   3   5     8342.30     8504.41    151.80 o 
   3   3   5    34405.84    34612.05    512.30 o 
   4   3   5     8201.74     8400.21    201.16 o 
   5   3   5      285.92      311.62     38.39 o 
   6   3   5      719.93      766.77     59.17 o 
   7   3   5     3308.70     2991.00    148.06 o 
   8   3   5      157.36      261.76     69.04 o 
 -11   4   5      497.47      581.87    166.99 o 
 -10   4   5     4678.66     4643.68    154.06 o 
  -9   4   5      651.69      678.59     80.38 o 
  -8   4   5      970.11     1016.52     69.33 o 
  -7   4   5     7859.48     7717.15    175.98 o 
  -6   4   5     7392.99     7342.01    169.74 o 
  -5   4   5     6918.80     7158.90    134.54 o 
  -4   4   5     1896.98     1822.16     55.30 o 
  -3   4   5     2537.30     2491.10     62.91 o 
  -2   4   5     1562.42     1648.44     39.03 o 
  -1   4   5     2998.66     2871.05     56.46 o 
   0   4   5     1875.79     1852.01     65.52 o 
   1   4   5    13274.38    13303.01    213.87 o 
   2   4   5    21339.07    21728.88    329.30 o 
   3   4   5      333.24      358.02     33.71 o 
   4   4   5     2933.44     3055.06     87.50 o 
   5   4   5     4197.76     4005.11    107.91 o 
   6   4   5     6209.85     5982.57    196.67 o 
   7   4   5     1812.44     1951.16    183.62 o 
   8   4   5     4071.71     4256.50    189.91 o 
 -11   5   5     3425.97     3400.04    175.37 o 
 -10   5   5      355.70      418.58     59.67 o 
  -9   5   5      887.69      920.99     62.36 o 
  -8   5   5      314.23      360.96     43.09 o 
  -7   5   5     4849.89     4877.46    132.88 o 
  -6   5   5     1853.78     1853.64     71.92 o 
  -5   5   5     2434.28     2481.97     68.35 o 
  -4   5   5     4087.95     4052.15    108.98 o 
  -3   5   5    10077.54     9764.29    190.62 o 
  -2   5   5    15892.19    16065.33    221.45 o 
  -1   5   5    14511.87    14382.92    199.65 o 
   0   5   5    27378.44    27601.69    363.56 o 
   1   5   5     2844.00     2696.89     67.69 o 
   2   5   5     5470.81     5629.42    113.44 o 
   3   5   5    17088.09    17203.80    282.72 o 
   4   5   5     9759.14     9925.96    185.07 o 
   5   5   5     3489.94     3486.32    166.09 o 
   6   5   5      662.81      539.55     58.79 o 
   7   5   5      462.78      537.04     77.67 o 
   8   5   5      683.29      963.18    104.43 o 
 -11   6   5      358.17      507.28    129.45 o 
 -10   6   5     2133.26     2138.42     93.18 o 
  -9   6   5     4031.47     4119.74    119.64 o 
  -8   6   5     5834.79     6153.88    142.19 o 
  -7   6   5     2463.63     2588.95    124.61 o 
  -6   6   5     3507.83     3521.88     92.13 o 
  -5   6   5     6815.92     6530.16    127.15 o 
  -4   6   5     5430.98     5317.26    107.83 o 
  -3   6   5    10894.49    10826.39    183.54 o 
  -2   6   5    10381.89    10260.82    153.77 o 
  -1   6   5       74.74      111.09     16.96 o 
   0   6   5     2923.04     2953.48     60.99 o 
   1   6   5    10635.06    10510.54    184.70 o 
   2   6   5    14461.75    14658.20    234.98 o 
   3   6   5     1758.88     1796.79     63.23 o 
   4   6   5     1906.05     1997.73     86.45 o 
   5   6   5     1854.04     1779.91     88.63 o 
   6   6   5     1982.16     1905.90     94.79 o 
   7   6   5     4021.41     3941.33    175.76 o 
   8   6   5     5514.98     5885.02    609.02 o 
 -11   7   5     1031.65     1129.55     91.29 o 
 -10   7   5      193.90      264.09     57.03 o 
  -9   7   5      334.19      305.96     45.12 o 
  -8   7   5     3713.87     3688.10    106.98 o 
  -7   7   5    12344.06    12005.44    309.31 o 
  -6   7   5     8395.39     8504.47    178.11 o 
  -5   7   5    12015.21    11763.84    201.15 o 
  -4   7   5      235.28      262.30     26.53 o 
  -3   7   5     2906.86     2909.68     62.89 o 
  -2   7   5    11360.53    11261.96    167.41 o 
  -1   7   5    15218.90    14496.83    233.02 o 
   0   7   5    10288.79    10341.87    185.23 o 
   1   7   5     5183.78     5262.39    104.99 o 
   2   7   5     3033.61     3045.21     97.56 o 
   3   7   5     1602.49     1757.40     79.32 o 
   4   7   5     7436.03     7444.33    186.71 o 
   5   7   5     6014.49     6024.85    166.15 o 
   6   7   5     2009.62     1704.82     92.58 o 
   7   7   5     2710.44     2736.84    165.37 o 
   8   7   5     2010.16     1849.54    324.47 o 
 -11   8   5      399.51      462.31     69.70 o 
 -10   8   5      467.88      491.38     66.56 o 
  -9   8   5     1113.51     1181.71     68.51 o 
  -8   8   5     2793.55     3102.86     97.29 o 
  -7   8   5     6642.29     6442.45    162.97 o 
  -6   8   5      240.71      314.18     52.51 o 
  -5   8   5    14105.17    13895.35    209.30 o 
  -4   8   5    26628.19    26814.86    407.07 o 
  -3   8   5     4736.02     4741.97     88.93 o 
  -2   8   5    12881.53    13131.16    191.99 o 
  -1   8   5     8664.76     8657.01    156.16 o 
   0   8   5     3524.36     3528.86     98.90 o 
   1   8   5     5137.58     4928.73    106.58 o 
   2   8   5     4063.53     4058.52    117.32 o 
   3   8   5     4298.51     4440.01    128.54 o 
   4   8   5     2914.35     2903.00    113.34 o 
   5   8   5     1847.79     1789.83     95.26 o 
   6   8   5      327.43      372.88     54.74 o 
   7   8   5     4235.36     4302.57    186.66 o 
   8   8   5     3154.51     3485.76    177.00 o 
 -10   9   5     5893.94     5830.60    184.54 o 
  -9   9   5     4229.70     4069.67    142.16 o 
  -8   9   5     4714.57     4917.78    125.69 o 
  -7   9   5     2459.35     2485.82     94.03 o 
  -6   9   5    11189.40    10967.46    198.14 o 
  -5   9   5     6879.59     6655.88    121.56 o 
  -4   9   5     4487.50     4474.08     88.84 o 
  -3   9   5    16552.58    16219.46    230.57 o 
  -2   9   5     1945.05     2048.16     72.40 o 
  -1   9   5     1501.22     1499.33     54.62 o 
   0   9   5        7.66        0.27     18.91 o 
   1   9   5      829.80      775.03     44.29 o 
   2   9   5     8977.15     8761.06    203.71 o 
   3   9   5     3622.99     3465.22    114.29 o 
   4   9   5     1685.09     1610.35     82.61 o 
   5   9   5      397.85      425.52     52.88 o 
   6   9   5     1572.81     1623.57     93.20 o 
   7   9   5      760.98      703.86     89.11 o 
 -10  10   5      279.94      410.85     77.22 o 
  -9  10   5     2551.44     2845.79    121.32 o 
  -8  10   5     4427.85     4522.84    157.71 o 
  -7  10   5     4204.98     4359.10    123.46 o 
  -6  10   5     4745.84     4706.87    112.49 o 
  -5  10   5     2682.91     2726.54     71.29 o 
  -4  10   5     4649.04     4730.34     86.28 o 
  -3  10   5     2143.05     2124.39     68.01 o 
  -2  10   5     6970.77     6870.99    120.34 o 
  -1  10   5    10535.48    10392.90    185.07 o 
   0  10   5    26408.03    25789.32    731.88 o 
   1  10   5    11972.05    12010.88    211.61 o 
   2  10   5     8746.30     8391.48    196.44 o 
   3  10   5     2914.25     2833.71    104.20 o 
   4  10   5      786.33      792.95     77.61 o 
   5  10   5     4229.96     3958.21    137.47 o 
   6  10   5     2682.72     2690.23    117.82 o 
   7  10   5       66.08      136.72     60.23 o 
 -10  11   5     5397.74     5772.59    239.65 o 
  -9  11   5     4006.71     4242.49    147.26 o 
  -8  11   5     2099.00     1955.87    117.76 o 
  -7  11   5     1853.43     1895.28     73.90 o 
  -6  11   5     1644.24     1647.25     66.21 o 
  -5  11   5     1444.28     1338.70     52.00 o 
  -4  11   5    10775.36    10876.40    158.34 o 
  -3  11   5    11367.89    11489.24    178.57 o 
  -2  11   5     4583.28     4557.05    102.87 o 
  -1  11   5     8886.46     8679.38    164.38 o 
   0  11   5     7366.52     7146.51    144.07 o 
   1  11   5      307.14      298.37     34.21 o 
   2  11   5      381.38      393.59     44.98 o 
   3  11   5     6435.96     6293.27    167.22 o 
   4  11   5      657.25      607.52     93.10 o 
   5  11   5      564.42      599.33     62.53 o 
   6  11   5     5253.56     5149.52    168.04 o 
   7  11   5     2627.58     2712.04    294.82 o 
 -10  12   5     1323.76     1327.19    116.12 o 
  -9  12   5      726.31      699.31     70.74 o 
  -8  12   5     1147.53     1299.55     80.00 o 
  -7  12   5      514.06      562.96     55.59 o 
  -6  12   5     2888.42     2932.73     86.59 o 
  -5  12   5     1810.45     1795.40     75.07 o 
  -4  12   5     6663.31     6680.20    121.51 o 
  -3  12   5     3478.90     3483.80     81.43 o 
  -2  12   5     2714.04     2713.46     77.68 o 
  -1  12   5     7000.50     6806.51    140.56 o 
   0  12   5     6205.86     6094.24    132.70 o 
   1  12   5     7830.92     7725.38    158.28 o 
   2  12   5    10169.57     9777.25    192.89 o 
   3  12   5      817.71      798.07     63.47 o 
   4  12   5    11869.23    12076.31    269.91 o 
   5  12   5    10227.54    10154.11    247.54 o 
   6  12   5     2195.86     2063.21    127.97 o 
   7  12   5     2426.52     2245.82    270.30 o 
  -9  13   5     1174.06     1211.49    163.66 o 
  -8  13   5      400.45      477.13     58.01 o 
  -7  13   5       16.88       30.49     39.45 o 
  -6  13   5     3948.92     3910.66    123.18 o 
  -5  13   5     4358.63     4610.29    104.43 o 
  -4  13   5     5905.62     6054.22    106.69 o 
  -3  13   5     1856.55     2024.27     61.97 o 
  -2  13   5     6782.13     6787.30    143.12 o 
  -1  13   5     2042.93     2093.96     78.52 o 
   0  13   5     5089.32     5020.07    142.39 o 
   1  13   5     3713.21     3554.51    122.97 o 
   2  13   5     2603.35     2648.17     88.53 o 
   3  13   5    10542.09    10446.57    242.69 o 
   4  13   5     1762.79     1775.59     93.41 o 
   5  13   5     2019.45     1835.60    100.46 o 
   6  13   5     1397.18     1398.13     93.61 o 
  -9  14   5     1362.45     1606.95    173.35 o 
  -8  14   5     6823.06     7235.63    245.40 o 
  -7  14   5     1978.67     1937.92     93.64 o 
  -6  14   5     2242.38     2332.28    130.10 o 
  -5  14   5      480.98      485.62     35.16 o 
  -4  14   5     1627.00     1587.59     53.03 o 
  -3  14   5      336.92      399.11     50.04 o 
  -2  14   5      576.62      601.40     44.02 o 
  -1  14   5     2220.18     2215.30    116.38 o 
   0  14   5     6161.68     6052.48    136.85 o 
   1  14   5     5111.76     5022.32    123.48 o 
   2  14   5     5389.55     5284.94    132.75 o 
   3  14   5     3060.74     3180.34    117.92 o 
   4  14   5     3272.45     3357.90    181.52 o 
   5  14   5     4057.01     3863.06    142.21 o 
   6  14   5      866.17      940.50     82.57 o 
  -9  15   5     1615.79     1897.02    133.75 o 
  -8  15   5      126.82      146.71     59.19 o 
  -7  15   5     1571.64     1516.92    114.05 o 
  -6  15   5     2253.27     2318.20    147.14 o 
  -5  15   5     1934.82     1960.58     90.11 o 
  -4  15   5     2040.07     2120.34     61.65 o 
  -3  15   5     5350.39     5319.88    124.29 o 
  -2  15   5     9307.31     9270.72    183.17 o 
  -1  15   5     8630.57     8460.93    172.45 o 
   0  15   5      874.14      804.70     57.94 o 
   1  15   5     1301.17     1297.40     65.36 o 
   2  15   5      166.45      200.29     37.36 o 
   3  15   5      290.59      264.26     48.56 o 
   4  15   5     1469.92     1379.60     87.75 o 
   5  15   5     2498.91     2134.11    109.54 o 
   6  15   5     1766.41     1835.06    108.71 o 
  -8  16   5     4199.42     4275.44    187.21 o 
  -7  16   5     3120.38     3115.52    150.49 o 
  -6  16   5     3300.71     3217.08    148.32 o 
  -5  16   5     6169.40     6274.28    129.88 o 
  -4  16   5     4010.23     4173.05     98.22 o 
  -3  16   5     1662.68     1991.82     75.71 o 
  -2  16   5      768.68      674.36     78.85 o 
  -1  16   5     4176.04     4012.66    109.41 o 
   0  16   5     4882.27     4704.73    127.47 o 
   1  16   5      981.43      979.48     60.95 o 
   2  16   5     2447.75     2286.44     88.52 o 
   3  16   5     1693.04     1642.81    157.64 o 
   4  16   5      764.27      830.34     73.93 o 
   5  16   5      886.76     1015.78     83.96 o 
  -8  17   5       15.90      -45.35     45.35 o 
  -7  17   5     1503.89     1482.60    229.24 o 
  -6  17   5     8342.53     8028.58    256.64 o 
  -5  17   5     6075.55     6137.71    169.53 o 
  -4  17   5     2292.99     2278.79     99.47 o 
  -3  17   5     6213.27     6458.30    146.88 o 
  -2  17   5     1400.33     1421.31     66.63 o 
  -1  17   5      259.53      286.37     39.14 o 
   0  17   5      129.19      125.04     33.80 o 
   1  17   5      145.05      142.25     35.64 o 
   2  17   5     3562.65     3613.72    112.89 o 
   3  17   5     1236.49     1365.88     88.88 o 
   4  17   5      587.74      647.49     69.16 o 
   5  17   5      143.22      124.67     52.74 o 
  -7  18   5     1167.55     1280.96    250.91 o 
  -6  18   5     1356.19     1482.03    136.86 o 
  -5  18   5     5309.79     5170.24    447.64 o 
  -4  18   5     3716.40     3809.44    132.68 o 
  -3  18   5     2953.67     2952.61    116.57 o 
  -2  18   5     1458.25     1473.07     70.36 o 
  -1  18   5     1265.28     1321.76     87.10 o 
   0  18   5     2996.63     2851.26    113.43 o 
   1  18   5     1595.24     1659.91     95.33 o 
   2  18   5     1856.18     1720.42    120.99 o 
   3  18   5     1690.77     1717.54     98.33 o 
   4  18   5     1744.23     1934.83    105.99 o 
  -6  19   5     1094.42     1235.15    143.70 o 
  -5  19   5     1102.57     1138.63    242.35 o 
  -4  19   5      938.40     1229.39    201.87 o 
  -3  19   5     1961.20     1951.43     99.33 o 
  -2  19   5     4273.81     4462.09    150.26 o 
  -1  19   5     3550.41     3750.94    114.35 o 
   0  19   5     2355.83     2438.30     93.30 o 
   1  19   5     1729.84     1795.62    120.66 o 
   2  19   5     1000.92     1059.25     71.82 o 
   3  19   5      184.02      157.89     52.10 o 
  -5  20   5       95.42      146.27     57.66 o 
  -4  20   5      759.16      882.74    155.68 o 
  -3  20   5     1214.93     1411.34    102.41 o 
  -2  20   5      427.37      413.08     57.73 o 
  -1  20   5      716.05      645.87     57.04 o 
   0  20   5     2027.37     1877.84     86.03 o 
   1  20   5     6025.64     5736.43    153.76 o 
   2  20   5     4905.46     4737.08    139.10 o 
   3  20   5      874.25      829.81    107.69 o 
  -4  21   5     1394.39     1378.36    106.85 o 
  -3  21   5      183.98      219.74     58.72 o 
  -2  21   5     1868.20     1941.39    119.96 o 
  -1  21   5      462.78      585.51     69.30 o 
   0  21   5     4919.55     5176.99    145.50 o 
   1  21   5      840.67      938.51     71.16 o 
  -2  22   5     1126.08     1139.35    101.99 o 
  -1  22   5      860.95     1113.49    119.18 o 
   0  22   5      746.53      803.44     79.48 o 
  -3 -21   6       71.99       96.94    120.89 o 
  -2 -21   6      429.20      466.46    151.69 o 
  -1 -21   6      287.14      326.18    136.86 o 
   0 -21   6      185.39      215.94    149.97 o 
  -5 -20   6      728.39      502.96    147.12 o 
  -4 -20   6      642.48      176.78    120.89 o 
  -3 -20   6      233.99      131.16    114.05 o 
  -2 -20   6      482.88      406.66     78.05 o 
  -1 -20   6       93.85       80.11     60.01 o 
   0 -20   6     2575.32     2827.24    157.75 o 
   1 -20   6     3760.92     3939.76    225.25 o 
  -6 -19   6      764.46      831.42    161.95 o 
  -5 -19   6     2328.69     2582.08    248.63 o 
  -4 -19   6     2159.74     2120.18    223.54 o 
  -3 -19   6     2641.92     2476.48    199.59 o 
  -2 -19   6       83.90       78.95    110.06 o 
  -1 -19   6      730.24      757.71     92.82 o 
   0 -19   6     5452.12     5116.11    211.98 o 
   1 -19   6     3511.02     3880.24    181.45 o 
   2 -19   6     2124.88     1962.15    135.90 o 
  -7 -18   6      727.97      674.03    148.26 o 
  -6 -18   6       79.12      -36.50     91.24 o 
  -5 -18   6      792.09      922.66    159.67 o 
  -4 -18   6     1657.17     1695.01    120.89 o 
  -3 -18   6     5276.88     5074.96    205.78 o 
  -2 -18   6     1637.86     1729.01    119.43 o 
  -1 -18   6     1218.45     1466.62    114.85 o 
   0 -18   6     4308.29     4564.48    192.62 o 
   1 -18   6     3879.47     3730.08    176.86 o 
   2 -18   6     1198.10     1126.67    107.28 o 
   3 -18   6       18.46      -23.89     47.30 o 
  -7 -17   6      331.16      411.72    126.59 o 
  -6 -17   6      292.59      314.78    122.03 o 
  -5 -17   6    10637.10    10028.35    500.68 o 
  -4 -17   6    17247.08    17254.67    460.00 o 
  -3 -17   6     5500.09     5184.30    206.05 o 
  -2 -17   6     1031.74      922.09     94.81 o 
  -1 -17   6     1509.05     1492.16    114.02 o 
   0 -17   6     1221.06     1148.54    103.28 o 
   1 -17   6      385.08      379.48     71.42 o 
   2 -17   6      560.38      524.27    124.88 o 
   3 -17   6      161.55      204.69     54.96 o 
   4 -17   6     1374.02     1375.98     97.19 o 
  -7 -16   6     1398.02     1468.95    184.76 o 
  -6 -16   6      938.92      767.55    147.12 o 
  -5 -16   6     1983.52     2142.44    131.14 o 
  -4 -16   6     1740.04     1664.23    115.62 o 
  -3 -16   6     8966.78     8841.16    276.88 o 
  -2 -16   6     1520.93     1550.25    110.69 o 
  -1 -16   6     2522.68     2618.86    141.84 o 
   0 -16   6     5008.58     5032.89    302.80 o 
   1 -16   6     2711.53     2709.14    143.31 o 
   2 -16   6     1879.57     1959.14    102.07 o 
   3 -16   6       84.32       78.62     45.36 o 
   4 -16   6      656.56      636.66     71.48 o 
  -7 -15   6      614.84      437.95    119.75 o 
  -6 -15   6     1195.28     1231.73    171.07 o 
  -5 -15   6     5451.47     5300.77    201.73 o 
  -4 -15   6     6337.50     6708.21    325.04 o 
  -3 -15   6     2812.00     3081.40    147.97 o 
  -2 -15   6        7.15      -34.94     60.45 o 
  -1 -15   6     3475.89     3957.50    217.83 o 
   0 -15   6     7108.52     7026.88    238.61 o 
   1 -15   6     3913.88     3825.36    284.55 o 
   2 -15   6      723.90      660.53     66.25 o 
   3 -15   6     1407.80     1404.11     90.54 o 
   4 -15   6     1034.39     1092.12     88.82 o 
   5 -15   6     2963.01     3156.39    166.11 o 
  -9 -14   6     3417.39     3185.40    244.07 o 
  -8 -14   6     2381.57     2460.04    203.01 o 
  -7 -14   6      770.15      660.35    128.88 o 
  -6 -14   6        0.02      -69.57     69.57 o 
  -5 -14   6     1006.47      881.63     92.61 o 
  -4 -14   6     1157.25     1163.10     93.42 o 
  -3 -14   6      189.82      213.97     55.69 o 
  -2 -14   6      316.66      276.32     87.82 o 
  -1 -14   6     1052.41     1113.69     94.22 o 
   0 -14   6     2898.09     2866.60    143.81 o 
   1 -14   6     8959.77     8629.72    363.82 o 
   2 -14   6     4924.02     5000.47    153.04 o 
   3 -14   6     4087.71     3925.99    139.03 o 
   4 -14   6      846.83      973.46     94.23 o 
   5 -14   6     1360.16     1395.42    113.13 o 
  -9 -13   6      462.09      504.10    122.03 o 
  -8 -13   6     6711.77     7231.86    346.71 o 
  -7 -13   6     2348.70     2367.13    136.98 o 
  -6 -13   6     1072.23     1085.74     75.51 o 
  -5 -13   6      227.47      214.79     41.83 o 
  -4 -13   6     1375.50     1491.32    100.33 o 
  -3 -13   6      253.45      241.75     40.35 o 
  -2 -13   6      516.35      584.62     75.59 o 
  -1 -13   6      386.17      486.21    104.36 o 
   0 -13   6      926.97     1054.49     92.61 o 
   1 -13   6     1037.82     1248.13     98.35 o 
   2 -13   6      643.65      745.22     68.45 o 
   3 -13   6     3521.28     3587.42    128.95 o 
   4 -13   6    13519.33    13556.67    308.79 o 
   5 -13   6    12039.31    12803.52    364.49 o 
   6 -13   6        8.88      -26.28     57.59 o 
  -9 -12   6     4790.11     5002.20    294.25 o 
  -8 -12   6     3902.48     3884.52    249.77 o 
  -7 -12   6     4271.75     4502.43    182.99 o 
  -6 -12   6     2252.91     2460.02    104.27 o 
  -5 -12   6     1551.32     1560.23     67.49 o 
  -4 -12   6      147.64      230.38     52.32 o 
  -3 -12   6      603.73      602.84     68.03 o 
  -2 -12   6     1763.81     1784.76     76.91 o 
  -1 -12   6     3866.99     4101.54    163.79 o 
   0 -12   6     7184.00     7040.08    396.89 o 
   1 -12   6     3753.38     3618.33    157.41 o 
   2 -12   6      132.98       83.88     38.95 o 
   3 -12   6     3883.89     3781.57    133.45 o 
   4 -12   6      821.95      859.18    119.45 o 
   5 -12   6     2620.49     2711.54    225.82 o 
   6 -12   6     1710.04     1721.50    140.85 o 
 -10 -11   6      227.76      141.42    102.64 o 
  -9 -11   6      724.80      903.27    150.55 o 
  -8 -11   6     6242.25     6165.50    314.78 o 
  -7 -11   6     2582.46     2899.09    143.81 o 
  -6 -11   6     2330.36     2382.64     85.11 o 
  -5 -11   6      233.61      214.03     33.77 o 
  -4 -11   6     5499.37     5458.50    142.75 o 
  -3 -11   6     1852.57     1721.56     94.31 o 
  -2 -11   6     2910.87     2737.80    109.82 o 
  -1 -11   6     7686.54     7766.93    240.75 o 
   0 -11   6    13612.81    13657.90    520.63 o 
   1 -11   6      543.34      544.40    135.15 o 
   2 -11   6     2139.98     2148.44     93.50 o 
   3 -11   6     4294.68     4287.64    138.66 o 
   4 -11   6     4472.45     4448.87    158.83 o 
   5 -11   6     5423.17     5333.84    268.02 o 
   6 -11   6     1184.39     1119.25    112.09 o 
 -10 -10   6     1038.63      984.69    109.97 o 
  -9 -10   6      805.49      800.35     93.12 o 
  -8 -10   6     1310.39     1204.87    104.02 o 
  -7 -10   6     8252.08     7832.15    291.58 o 
  -6 -10   6     4904.97     5047.15    121.80 o 
  -5 -10   6      450.25      441.52     44.12 o 
  -4 -10   6       86.58      129.35     32.44 o 
  -3 -10   6    11252.04    10824.84    221.51 o 
  -2 -10   6     2272.18     2497.94     88.80 o 
  -1 -10   6     9893.05    10149.34    208.22 o 
   0 -10   6    15472.98    15419.02    395.56 o 
   1 -10   6     1456.61     1523.63     77.46 o 
   2 -10   6     2075.32     2006.13     89.52 o 
   3 -10   6       69.03       78.31     37.25 o 
   4 -10   6      116.94       83.51     42.15 o 
   5 -10   6     2405.21     2550.73    139.49 o 
   6 -10   6      488.76      477.84     85.05 o 
 -10  -9   6      315.55      296.46     74.20 o 
  -9  -9   6     1273.39     1321.98    113.20 o 
  -8  -9   6      787.27      700.19     86.01 o 
  -7  -9   6     2031.51     1991.63     90.49 o 
  -6  -9   6      745.42      791.96     52.60 o 
  -5  -9   6     5786.10     5696.28    126.18 o 
  -4  -9   6    18243.96    18221.07    291.07 o 
  -3  -9   6     9709.27     9260.54    223.06 o 
  -2  -9   6    19463.91    19731.85    356.03 o 
  -1  -9   6    20253.77    20668.06    369.21 o 
   0  -9   6    10726.41    10654.88    297.48 o 
   1  -9   6     3671.13     3762.46    116.46 o 
   2  -9   6      464.67      454.14     52.63 o 
   3  -9   6      245.42      246.64     44.35 o 
   4  -9   6     1252.38     1317.32     81.93 o 
   5  -9   6     1466.06     1329.27     88.17 o 
   6  -9   6       91.09       70.28     59.99 o 
   7  -9   6       83.89       96.98    106.64 o 
 -10  -8   6      816.55      728.77     93.89 o 
  -9  -8   6       13.29       40.52     55.03 o 
  -8  -8   6      224.11      206.61     60.08 o 
  -7  -8   6      439.83      434.50     68.27 o 
  -6  -8   6     6909.70     7029.24    148.75 o 
  -5  -8   6     5104.93     5184.51    115.85 o 
  -4  -8   6      665.52      783.68     43.43 o 
  -3  -8   6    33967.66    33031.92    565.57 o 
  -2  -8   6     3419.02     3370.82     95.82 o 
  -1  -8   6      138.58      141.97     23.19 o 
   0  -8   6    11027.81    11329.45    262.85 o 
   1  -8   6     2699.41     2559.07     92.40 o 
   2  -8   6      930.21      897.10     82.37 o 
   3  -8   6      833.48      973.29     66.79 o 
   4  -8   6     1079.19     1003.00     74.96 o 
   5  -8   6     1319.26     1441.79     94.30 o 
   6  -8   6     2218.35     2194.99    138.26 o 
   7  -8   6     4366.44     4216.18    198.21 o 
 -11  -7   6     1631.57     1604.19    132.30 o 
 -10  -7   6     1350.92     1251.39    109.53 o 
  -9  -7   6     1671.90     1589.92    164.23 o 
  -8  -7   6     1230.34     1155.34     83.06 o 
  -7  -7   6      333.40      370.86     48.47 o 
  -6  -7   6    11121.89    11395.14    209.53 o 
  -5  -7   6    23389.82    23260.91    363.77 o 
  -4  -7   6    16835.89    16302.22    258.75 o 
  -3  -7   6     7322.22     6869.11    159.20 o 
  -2  -7   6    12377.73    12145.47    232.63 o 
  -1  -7   6     4688.17     4864.02    100.15 o 
   0  -7   6     5050.53     4958.64    123.92 o 
   1  -7   6     3715.54     3680.84     88.57 o 
   2  -7   6     5140.27     5197.33    141.49 o 
   3  -7   6     3586.27     3346.69    115.70 o 
   4  -7   6     2847.28     2930.64    112.78 o 
   5  -7   6      497.62      570.27     78.23 o 
   6  -7   6      354.61      298.16    123.17 o 
   7  -7   6      238.23      260.14     72.17 o 
 -11  -6   6     1556.12     1558.67    128.54 o 
 -10  -6   6      257.63      362.68     74.44 o 
  -9  -6   6     2117.59     2287.11    135.87 o 
  -8  -6   6      417.67      524.51     80.13 o 
  -7  -6   6     5275.81     5442.67    150.73 o 
  -6  -6   6     7308.70     7611.31    154.62 o 
  -5  -6   6     7182.03     7227.35    143.91 o 
  -4  -6   6     3492.83     3383.97     81.27 o 
  -3  -6   6     2381.63     2346.33     61.58 o 
  -2  -6   6      585.77      578.01     43.39 o 
  -1  -6   6     4150.40     4183.73     92.16 o 
   0  -6   6     4386.73     4302.44    106.41 o 
   1  -6   6    13555.03    13366.93    219.64 o 
   2  -6   6    15477.01    15467.97    310.23 o 
   3  -6   6     7330.94     7408.54    189.01 o 
   4  -6   6     5675.96     5646.46    160.11 o 
   5  -6   6      155.99      177.29     54.96 o 
   6  -6   6     3612.88     3454.83    252.05 o 
   7  -6   6     4641.53     4666.71    232.09 o 
 -11  -5   6     4729.27     4656.95    205.99 o 
 -10  -5   6    11365.97    11258.62    338.14 o 
  -9  -5   6     9704.29     9054.25    288.68 o 
  -8  -5   6     4072.37     4032.66    186.59 o 
  -7  -5   6     1282.37     1227.49     80.45 o 
  -6  -5   6     3759.11     3740.20    112.43 o 
  -5  -5   6     1460.18     1543.75     58.96 o 
  -4  -5   6     1013.69      939.46     43.80 o 
  -3  -5   6      373.22      361.79     27.07 o 
  -2  -5   6     2960.41     2884.91     84.13 o 
  -1  -5   6     1621.27     1573.85     53.18 o 
   0  -5   6     6356.83     6026.50    119.54 o 
   1  -5   6    11533.20    11771.86    219.85 o 
   2  -5   6    26576.34    26692.80    410.09 o 
   3  -5   6     1258.25     1284.57     74.24 o 
   4  -5   6     4015.26     4069.69    140.76 o 
   5  -5   6     2616.27     2591.35    112.79 o 
   6  -5   6     1316.08     1244.37    108.06 o 
   7  -5   6     3468.56     3389.23    256.61 o 
 -11  -4   6     3894.40     3939.31    233.23 o 
 -10  -4   6       71.58      195.36     65.19 o 
  -9  -4   6     3773.78     3728.12    134.55 o 
  -8  -4   6     2058.60     2149.95    113.74 o 
  -7  -4   6     6466.54     6672.10    167.91 o 
  -6  -4   6     3585.32     3820.08     97.88 o 
  -5  -4   6      675.53      866.16     53.98 o 
  -4  -4   6     1887.98     1960.24     58.71 o 
  -3  -4   6     2989.35     2866.35     69.72 o 
  -2  -4   6     2824.12     2828.62     84.03 o 
  -1  -4   6    10991.83    11067.42    175.83 o 
   0  -4   6     4714.95     4884.70    103.74 o 
   1  -4   6     2576.94     2852.22     75.46 o 
   2  -4   6     8450.09     8871.47    161.76 o 
   3  -4   6    24092.45    23942.79    398.99 o 
   4  -4   6     5428.85     5477.19    156.68 o 
   5  -4   6     5484.20     5540.68    163.94 o 
   6  -4   6     5122.44     5185.18    200.80 o 
   7  -4   6     1649.69     1668.61    125.35 o 
 -11  -3   6     3277.68     3289.43    170.55 o 
 -10  -3   6     6753.51     6844.03    241.92 o 
  -9  -3   6     2826.80     2794.78    114.46 o 
  -8  -3   6     1773.94     1768.46    123.49 o 
  -7  -3   6     4099.23     4183.21    126.06 o 
  -6  -3   6    14558.47    14991.30    255.59 o 
  -5  -3   6    10875.16    10860.01    185.32 o 
  -4  -3   6     5166.38     4889.59    100.51 o 
  -3  -3   6     3669.99     3427.07     98.64 o 
  -2  -3   6     3542.47     3653.42     98.16 o 
  -1  -3   6     4370.73     4411.21    101.47 o 
   0  -3   6     1052.08     1106.54     45.40 o 
   1  -3   6     2163.71     2182.87     88.89 o 
   2  -3   6    30309.38    30141.61    456.93 o 
   3  -3   6     7900.35     7910.22    167.58 o 
   4  -3   6     3480.16     3431.03    119.11 o 
   5  -3   6     5690.65     5534.23    165.79 o 
   6  -3   6     5492.14     5524.56    222.40 o 
   7  -3   6     1036.22     1138.97    106.44 o 
   8  -3   6      748.91      870.91    105.22 o 
 -11  -2   6       43.32      125.41     64.38 o 
 -10  -2   6     1150.48      918.82    102.64 o 
  -9  -2   6      720.79      642.23     64.83 o 
  -8  -2   6     3267.99     3359.95    194.07 o 
  -7  -2   6    12124.35    12545.42    295.43 o 
  -6  -2   6    14349.84    14449.67    247.52 o 
  -5  -2   6     4773.17     4751.45    137.95 o 
  -4  -2   6     3823.99     3811.71    108.70 o 
  -3  -2   6     5739.14     5545.28    215.37 o 
  -2  -2   6     6271.46     6390.32    113.35 o 
  -1  -2   6    14091.73    14212.58    301.51 o 
   0  -2   6     3365.30     3409.49     96.14 o 
   1  -2   6     5384.07     5326.50    111.06 o 
   2  -2   6     2436.69     2457.73     73.36 o 
   3  -2   6     6717.75     6891.09    142.91 o 
   4  -2   6      344.45      431.10     41.51 o 
   5  -2   6      974.91     1144.05     77.26 o 
   6  -2   6     2753.60     2984.89    145.96 o 
   7  -2   6     7595.37     7533.90    258.35 o 
   8  -2   6     1269.91     1555.43    199.59 o 
 -11  -1   6      782.83      719.72     93.93 o 
 -10  -1   6      224.68      193.47     64.11 o 
  -9  -1   6      246.96      255.14     53.42 o 
  -8  -1   6     3440.86     3434.79    118.24 o 
  -7  -1   6     2150.92     2231.79     88.49 o 
  -6  -1   6    16419.93    16516.37    276.41 o 
  -5  -1   6     1805.61     1825.49     58.80 o 
  -4  -1   6     1052.67     1064.73     39.58 o 
  -3  -1   6    11817.76    11894.04    229.88 o 
  -2  -1   6    40834.62    40242.85    660.55 o 
  -1  -1   6    49875.61    51902.14    733.20 o 
   0  -1   6     4378.41     4249.37     94.16 o 
   1  -1   6      446.30      491.45     37.45 o 
   2  -1   6     6992.81     6858.14    135.06 o 
   3  -1   6     3163.20     3157.84     89.56 o 
   4  -1   6     5245.13     5045.83    120.63 o 
   5  -1   6      255.38      239.01     37.19 o 
   6  -1   6     1813.63     1865.08    118.09 o 
   7  -1   6      303.26      338.03    104.36 o 
   8  -1   6      474.97      381.44     81.35 o 
 -11   0   6     2797.54     2786.37    358.68 o 
 -10   0   6     1088.32     1173.06     85.14 o 
  -9   0   6      174.12      348.98     57.26 o 
  -8   0   6     1012.81     1083.86     74.11 o 
  -7   0   6      930.70      837.05     63.78 o 
  -6   0   6     9158.49     9389.60    173.36 o 
  -5   0   6    15817.70    15838.02    254.72 o 
  -4   0   6        0.73      -13.22     13.22 o 
  -3   0   6    23651.24    22223.70    395.42 o 
  -2   0   6    13998.58    13257.90    255.07 o 
  -1   0   6      135.33      163.12     30.15 o 
   0   0   6     3294.25     3307.99    105.35 o 
   1   0   6      403.50      435.42     33.59 o 
   2   0   6       16.46       51.73     22.21 o 
   3   0   6      341.68      301.69     34.69 o 
   4   0   6       42.50       27.81     27.93 o 
   5   0   6      417.52      317.55     40.45 o 
   6   0   6     3360.62     3213.85    151.66 o 
   7   0   6     4049.94     4180.13    183.82 o 
   8   0   6     1373.60     1494.92    127.95 o 
 -11   1   6      779.99      714.36     95.47 o 
 -10   1   6      259.05      370.56     59.16 o 
  -9   1   6      193.09      130.55     44.31 o 
  -8   1   6     3355.35     3147.11    114.33 o 
  -7   1   6     1884.29     1935.34    126.63 o 
  -6   1   6    17149.73    17305.37    276.52 o 
  -5   1   6     1502.30     1542.35     55.09 o 
  -4   1   6      966.54      965.49     38.42 o 
  -3   1   6    11618.31    11241.04    228.38 o 
  -2   1   6    40027.00    38508.07    833.22 o 
  -1   1   6    49757.05    51310.69   1151.06 o 
   0   1   6     4326.99     4442.35     90.18 o 
   1   1   6      452.64      527.97     49.86 o 
   2   1   6     6461.45     6501.06    146.11 o 
   3   1   6     3615.21     3477.28     91.96 o 
   4   1   6     5116.09     5036.34    120.73 o 
   5   1   6      333.47      300.51     39.85 o 
   6   1   6     1647.36     1776.12     90.82 o 
   7   1   6      337.79      493.92    131.16 o 
   8   1   6      501.21      427.68    119.75 o 
 -11   2   6       39.33       47.54     56.13 o 
 -10   2   6     1149.49     1230.52    109.43 o 
  -9   2   6      723.24      660.52     65.83 o 
  -8   2   6     3211.26     3234.82    115.12 o 
  -7   2   6    11518.55    11843.09    294.57 o 
  -6   2   6    14476.54    14935.45    272.93 o 
  -5   2   6     5060.38     5113.70    104.63 o 
  -4   2   6     3609.85     3504.69     81.32 o 
  -3   2   6     5676.55     5704.56    106.02 o 
  -2   2   6     6410.96     6327.90    150.11 o 
  -1   2   6    13947.84    13613.99    268.70 o 
   0   2   6     3477.15     3439.01     76.83 o 
   1   2   6     5175.57     5295.48    107.90 o 
   2   2   6     2435.33     2537.53     72.88 o 
   3   2   6     6792.64     6918.86    143.03 o 
   4   2   6      342.09      346.84     38.32 o 
   5   2   6      958.57     1003.27     61.59 o 
   6   2   6     2760.94     3014.52    115.73 o 
   7   2   6     7668.38     7779.68    253.63 o 
   8   2   6     1278.80     1656.00    185.90 o 
 -11   3   6     3368.20     3486.07    175.67 o 
 -10   3   6     6574.63     6275.48    186.28 o 
  -9   3   6     2893.38     2936.09    125.16 o 
  -8   3   6     1877.01     1929.50     88.63 o 
  -7   3   6     3881.85     3978.88    120.11 o 
  -6   3   6    14990.91    15503.79    341.74 o 
  -5   3   6    10189.10     9983.57    180.05 o 
  -4   3   6     5161.95     4934.89    124.94 o 
  -3   3   6     3878.59     3893.27     82.05 o 
  -2   3   6     3647.45     3609.74    112.60 o 
  -1   3   6     4391.15     4398.93     88.29 o 
   0   3   6     1153.52     1111.20     41.05 o 
   1   3   6     2010.23     2153.17     63.85 o 
   2   3   6    30220.93    30608.06    456.50 o 
   3   3   6     8298.30     8228.05    160.08 o 
   4   3   6     3188.53     3190.32     93.60 o 
   5   3   6     5977.39     6149.42    142.05 o 
   6   3   6     5340.96     5570.61    199.96 o 
   7   3   6      980.29     1012.32    169.36 o 
   8   3   6      703.24      905.55    156.25 o 
 -11   4   6     3801.65     3934.52    186.91 o 
 -10   4   6       73.99      163.51     50.44 o 
  -9   4   6     3790.18     4003.39    135.67 o 
  -8   4   6     2081.00     2062.09    100.82 o 
  -7   4   6     6562.06     6438.57    160.31 o 
  -6   4   6     3586.68     3602.47    132.98 o 
  -5   4   6      636.93      679.91     40.79 o 
  -4   4   6     1815.14     1931.54     57.87 o 
  -3   4   6     3016.02     2817.72     69.80 o 
  -2   4   6     2805.17     2942.26     80.17 o 
  -1   4   6    10325.16    10142.19    222.73 o 
   0   4   6     5256.05     5397.64    103.67 o 
   1   4   6     2552.32     2773.88     87.85 o 
   2   4   6     8138.96     8281.87    158.62 o 
   3   4   6    23868.23    24371.11    406.44 o 
   4   4   6     5282.03     5351.79    143.38 o 
   5   4   6     5327.26     5432.31    175.50 o 
   6   4   6     5067.87     4945.78    188.18 o 
   7   4   6     1586.47     1831.04    153.97 o 
 -11   5   6     4766.30     4637.72    250.91 o 
 -10   5   6    11168.63    10990.71    265.88 o 
  -9   5   6     9704.89     9719.47    231.43 o 
  -8   5   6     4177.63     4046.76    126.91 o 
  -7   5   6     1244.76     1221.31     66.30 o 
  -6   5   6     3409.23     3398.38    102.54 o 
  -5   5   6     1576.58     1555.39     69.80 o 
  -4   5   6     1052.76     1108.41     49.06 o 
  -3   5   6      448.00      456.64     32.66 o 
  -2   5   6     2964.59     2828.73     58.86 o 
  -1   5   6     1643.46     1563.75     50.91 o 
   0   5   6     6272.92     6320.85    118.93 o 
   1   5   6    11020.61    11410.92    196.52 o 
   2   5   6    27192.41    27230.39    410.67 o 
   3   5   6     1317.92     1421.89     97.38 o 
   4   5   6     4138.89     4368.27    131.85 o 
   5   5   6     2737.18     2844.46    111.77 o 
   6   5   6     1341.70     1277.32    114.79 o 
   7   5   6     3425.34     3688.34    220.12 o 
 -11   6   6     1545.12     1548.81    125.98 o 
 -10   6   6      267.44      333.58     58.02 o 
  -9   6   6     2135.27     2419.06    104.78 o 
  -8   6   6      448.12      530.88     52.77 o 
  -7   6   6     5103.34     5212.00    140.56 o 
  -6   6   6     7295.28     7291.11    211.55 o 
  -5   6   6     7388.99     7395.15    254.99 o 
  -4   6   6     3406.50     3320.99    110.13 o 
  -3   6   6     2332.98     2407.65     67.14 o 
  -2   6   6      563.98      615.67     29.86 o 
  -1   6   6     4265.65     4272.11    100.25 o 
   0   6   6     4791.09     4835.65    106.34 o 
   1   6   6    13100.11    12863.52    218.67 o 
   2   6   6    15358.25    15716.83    306.15 o 
   3   6   6     8029.89     8365.53    191.47 o 
   4   6   6     5333.67     5173.20    151.55 o 
   5   6   6      147.95      140.70     42.85 o 
   6   6   6     3686.51     3639.89    150.14 o 
   7   6   6     4541.19     4623.41    195.14 o 
 -11   7   6     1656.40     1720.60    131.18 o 
 -10   7   6     1281.91     1228.48     85.35 o 
  -9   7   6     1729.43     1976.07    109.85 o 
  -8   7   6     1385.18     1327.15     75.31 o 
  -7   7   6      309.62      391.85     46.89 o 
  -6   7   6    11515.82    11372.75    230.75 o 
  -5   7   6    23844.82    23257.32    424.22 o 
  -4   7   6    16419.79    15801.15    336.37 o 
  -3   7   6     7550.91     7531.97    121.85 o 
  -2   7   6    12315.24    11853.48    178.58 o 
  -1   7   6     4480.21     4486.84    155.40 o 
   0   7   6     5062.67     4891.09     90.06 o 
   1   7   6     3570.33     3626.54    129.89 o 
   2   7   6     5078.72     5035.71    137.20 o 
   3   7   6     3773.83     3695.13    116.47 o 
   4   7   6     2797.24     2991.57    110.81 o 
   5   7   6      514.55      607.33     68.42 o 
   6   7   6      339.37      379.31     78.92 o 
   7   7   6      230.41      235.98     69.94 o 
 -10   8   6      807.45      911.50    100.72 o 
  -9   8   6        9.60        8.82     37.19 o 
  -8   8   6      237.76      251.82     52.90 o 
  -7   8   6      476.02      579.04     53.94 o 
  -6   8   6     6865.64     6795.64    160.66 o 
  -5   8   6     5169.57     5076.35    113.80 o 
  -4   8   6      671.64      757.11     51.47 o 
  -3   8   6    33789.86    32934.45    435.45 o 
  -2   8   6     3782.98     3769.94     77.63 o 
  -1   8   6      228.17      274.39     26.83 o 
   0   8   6    11268.71    11215.75    196.21 o 
   1   8   6     2662.82     2619.01     90.59 o 
   2   8   6      855.56      767.45     56.19 o 
   3   8   6      843.12      875.41     73.81 o 
   4   8   6     1145.98     1106.17     84.65 o 
   5   8   6     1295.12     1350.85    110.33 o 
   6   8   6     2339.83     2371.57    112.21 o 
   7   8   6     4031.72     3973.28    185.82 o 
 -10   9   6      308.33      350.19     72.98 o 
  -9   9   6     1298.00     1385.83     83.56 o 
  -8   9   6      716.19      724.51     61.85 o 
  -7   9   6     2142.36     2188.31     89.98 o 
  -6   9   6      655.78      642.12     58.33 o 
  -5   9   6     5826.32     5790.47    173.51 o 
  -4   9   6    18052.70    18033.70    293.97 o 
  -3   9   6    10334.85    10249.93    158.89 o 
  -2   9   6    19673.86    19847.47    279.99 o 
  -1   9   6    19766.55    19474.69    379.27 o 
   0   9   6    10893.95    11034.58    195.08 o 
   1   9   6     3729.10     3557.78    110.73 o 
   2   9   6      441.40      424.72     47.03 o 
   3   9   6      250.08      351.94     45.69 o 
   4   9   6     1217.11     1405.46     80.45 o 
   5   9   6     1566.12     1596.89     90.05 o 
   6   9   6      136.86      204.75     51.75 o 
   7   9   6      100.14      129.10     65.89 o 
 -10  10   6      968.59      998.60    107.21 o 
  -9  10   6      790.08      868.78     75.99 o 
  -8  10   6     1383.88     1568.28     82.17 o 
  -7  10   6     8403.11     8176.49    188.86 o 
  -6  10   6     4710.92     4667.70    129.33 o 
  -5  10   6      361.27      478.74     39.88 o 
  -4  10   6       52.46       37.42     20.89 o 
  -3  10   6    11096.72    10989.36    173.88 o 
  -2  10   6     2489.20     2503.97     73.27 o 
  -1  10   6     9519.73     9397.42    272.11 o 
   0  10   6    15691.54    15553.48    288.96 o 
   1  10   6     1715.04     1802.19     92.79 o 
   2  10   6     2027.05     2054.04     87.24 o 
   3  10   6       49.91       56.24     34.80 o 
   4  10   6      127.16      129.78     41.92 o 
   5  10   6     2271.01     2414.35    109.71 o 
   6  10   6      488.27      537.73     65.62 o 
 -10  11   6      230.02      232.99     62.56 o 
  -9  11   6      749.18      882.54     77.54 o 
  -8  11   6     5931.24     6083.79    174.02 o 
  -7  11   6     2655.19     2822.95     90.67 o 
  -6  11   6     2382.33     2405.65     89.27 o 
  -5  11   6      208.61      221.18     31.51 o 
  -4  11   6     5501.68     5561.60    108.66 o 
  -3  11   6     1788.72     1792.39     57.27 o 
  -2  11   6     2877.44     2886.82     80.34 o 
  -1  11   6     7655.17     7731.21    153.85 o 
   0  11   6    13351.07    13166.58    354.30 o 
   1  11   6      568.65      565.10     44.86 o 
   2  11   6     1924.93     1929.45    137.30 o 
   3  11   6     4480.12     4279.67    215.19 o 
   4  11   6     4571.53     4348.63    143.27 o 
   5  11   6     5419.50     5478.43    169.25 o 
   6  11   6     1231.53     1311.55     92.87 o 
  -9  12   6     4732.15     4825.49    179.58 o 
  -8  12   6     4002.30     4273.89    181.83 o 
  -7  12   6     4175.95     4422.83    117.32 o 
  -6  12   6     2150.33     2097.53     85.54 o 
  -5  12   6     1615.85     1673.37     66.54 o 
  -4  12   6      127.26       98.48     26.42 o 
  -3  12   6      436.80      479.06     41.85 o 
  -2  12   6     1845.80     1933.60     79.51 o 
  -1  12   6     3798.48     3805.59     99.79 o 
   0  12   6     7323.07     7167.91    164.62 o 
   1  12   6     3783.52     3553.97     99.97 o 
   2  12   6      143.46      159.92     40.07 o 
   3  12   6     3948.21     4057.19    133.15 o 
   4  12   6      799.67      948.82     73.45 o 
   5  12   6     2537.87     2493.91    115.05 o 
   6  12   6     1689.42     1594.61    101.03 o 
  -9  13   6      471.14      577.21     90.83 o 
  -8  13   6     6767.65     6829.18    189.93 o 
  -7  13   6     2359.35     2345.17    102.76 o 
  -6  13   6     1044.79      985.95     68.15 o 
  -5  13   6      210.14      184.09     32.42 o 
  -4  13   6     1427.33     1451.25     55.28 o 
  -3  13   6      247.10      234.67     32.44 o 
  -2  13   6      453.09      515.24     42.73 o 
  -1  13   6      419.41      468.84     48.23 o 
   0  13   6      833.21      944.28     54.81 o 
   1  13   6     1052.40     1105.67     60.45 o 
   2  13   6      587.03      728.50     62.60 o 
   3  13   6     3419.58     3274.92    122.63 o 
   4  13   6    13466.62    13230.12    302.24 o 
   5  13   6    11866.48    11958.88    289.89 o 
   6  13   6       17.49       75.40     48.65 o 
  -9  14   6     3365.49     3665.81    173.28 o 
  -8  14   6     2385.87     2605.77    148.60 o 
  -7  14   6      812.17      850.50     70.44 o 
  -6  14   6        0.42      -25.76     25.76 o 
  -5  14   6      984.57     1105.74     67.65 o 
  -4  14   6     1072.48      984.49     56.04 o 
  -3  14   6      231.61      270.39     35.19 o 
  -2  14   6      261.49      295.54     36.05 o 
  -1  14   6     1076.72     1135.76     73.86 o 
   0  14   6     2906.56     2867.52     91.47 o 
   1  14   6     9206.41     8972.85    183.98 o 
   2  14   6     4906.86     4738.97    148.80 o 
   3  14   6     3993.07     3814.13    135.60 o 
   4  14   6      823.55      845.97     73.11 o 
   5  14   6     1421.44     1457.27     93.20 o 
  -8  15   6     7490.25     7773.34    405.45 o 
  -7  15   6      616.65      595.21     61.97 o 
  -6  15   6     1041.35      984.34     71.31 o 
  -5  15   6     5328.48     5368.31    130.30 o 
  -4  15   6     6609.73     6977.15    152.80 o 
  -3  15   6     2814.61     3112.37     93.38 o 
  -2  15   6        6.52       -2.69     27.54 o 
  -1  15   6     3564.61     3595.94    104.68 o 
   0  15   6     6946.17     6929.41    232.21 o 
   1  15   6     3979.81     4076.55    115.13 o 
   2  15   6      745.48      635.60     80.46 o 
   3  15   6     1401.33     1333.79     84.29 o 
   4  15   6     1061.16      984.00     78.74 o 
   5  15   6     2928.54     2850.54    128.66 o 
  -8  16   6       60.10      132.70     61.63 o 
  -7  16   6     1533.46     1452.27    108.20 o 
  -6  16   6      840.99      789.72     67.91 o 
  -5  16   6     2009.27     2063.76     95.19 o 
  -4  16   6     1750.32     1828.03     87.53 o 
  -3  16   6     8801.61     8679.82    211.19 o 
  -2  16   6     1518.54     1634.77     71.91 o 
  -1  16   6     2555.04     2630.27     89.12 o 
   0  16   6     4893.23     4881.04    182.81 o 
   1  16   6     2600.30     2485.57     91.26 o 
   2  16   6     1979.42     1954.77     99.84 o 
   3  16   6       76.17       18.81     48.25 o 
   4  16   6      654.66      637.10     69.73 o 
  -7  17   6      310.76      276.62     66.58 o 
  -6  17   6      341.06      404.76     69.28 o 
  -5  17   6    10649.81    10874.47    251.95 o 
  -4  17   6    17121.58    17715.69    462.53 o 
  -3  17   6     5549.83     5734.50    163.33 o 
  -2  17   6     1103.32     1136.15     76.22 o 
  -1  17   6     1517.94     1501.96     90.87 o 
   0  17   6     1234.66     1217.76     68.72 o 
   1  17   6      361.95      333.38     45.64 o 
   2  17   6      538.89      431.91     64.69 o 
   3  17   6      194.67      229.95     50.46 o 
   4  17   6     1356.40     1520.17     98.63 o 
  -7  18   6      692.92      660.61     88.53 o 
  -6  18   6       85.01      -28.51     59.31 o 
  -5  18   6      888.69      820.01    110.63 o 
  -4  18   6     1720.68     1779.59    119.39 o 
  -3  18   6     5334.95     5429.67    161.22 o 
  -2  18   6     1700.39     1754.29    115.81 o 
  -1  18   6     1257.15     1280.42     82.65 o 
   0  18   6     4226.57     4251.47    124.59 o 
   1  18   6     3906.52     3922.51    119.77 o 
   2  18   6     1229.82     1265.82     84.45 o 
   3  18   6       26.95       68.99     72.44 o 
  -6  19   6      765.28      913.53    126.59 o 
  -5  19   6     2299.78     2398.46    183.62 o 
  -4  19   6     2144.25     2061.79    229.81 o 
  -3  19   6     2668.51     2860.24    149.01 o 
  -2  19   6       93.51      128.30     51.75 o 
  -1  19   6      672.15      528.73     62.14 o 
   0  19   6     5682.78     5443.94    172.20 o 
   1  19   6     3324.70     3292.37    135.46 o 
   2  19   6     2138.97     2002.15     91.35 o 
  -5  20   6      685.01      798.34    123.17 o 
  -4  20   6      637.74      798.53     94.62 o 
  -3  20   6      269.46      410.32     76.29 o 
  -2  20   6      470.17      547.64     82.26 o 
  -1  20   6       67.20      120.81     46.32 o 
   0  20   6     2457.30     2409.10    123.48 o 
   1  20   6     3790.49     3966.12    164.10 o 
  -3  21   6       73.04       58.88    144.27 o 
  -2  21   6      394.64      560.07     96.37 o 
  -1  21   6      246.42      272.92     56.58 o 
   0  21   6      176.86       92.63     50.68 o 
  -3 -20   7     2944.15     3054.89    168.65 o 
  -2 -20   7      519.87      496.20     89.23 o 
  -1 -20   7      383.51      420.73     85.10 o 
  -5 -19   7      173.38      169.93    117.47 o 
  -4 -19   7     1369.71     1325.02    117.35 o 
  -3 -19   7     1242.24     1221.47    115.58 o 
  -2 -19   7     1086.33     1084.92    108.99 o 
  -1 -19   7      537.82      467.36    156.82 o 
   0 -19   7      564.86      580.11     90.06 o 
   1 -19   7     1709.43     1700.43    168.79 o 
  -6 -18   7     2268.06     2255.89    238.36 o 
  -5 -18   7     2730.64     2961.70    196.74 o 
  -4 -18   7     2992.46     2722.34    154.49 o 
  -3 -18   7      719.86      701.96     93.64 o 
  -2 -18   7     1382.51     1318.90    114.49 o 
  -1 -18   7     6117.99     5964.26    234.29 o 
   0 -18   7      570.07      632.30     90.76 o 
   1 -18   7     1181.06     1287.48    116.62 o 
   2 -18   7     1843.49     2028.72    128.71 o 
  -7 -17   7       12.15       68.85     66.58 o 
  -6 -17   7       51.81      -90.10     90.10 o 
  -5 -17   7      316.44      322.58     70.82 o 
  -4 -17   7      144.14       72.84     60.44 o 
  -3 -17   7     5525.91     5605.81    222.50 o 
  -2 -17   7     3045.17     3332.31    164.69 o 
  -1 -17   7     1273.50     1254.86    112.34 o 
   0 -17   7     3584.24     3455.73    174.27 o 
   1 -17   7      141.15        1.11     58.36 o 
   2 -17   7     2459.45     2373.39    155.65 o 
   3 -17   7     2727.38     2883.83    129.13 o 
  -7 -16   7     2075.32     2262.21    146.96 o 
  -6 -16   7     1141.53     1189.62    113.17 o 
  -5 -16   7     3017.08     2724.64    250.91 o 
  -4 -16   7     6137.85     5953.52    258.32 o 
  -3 -16   7     2030.74     2029.87    129.32 o 
  -2 -16   7     2273.25     2472.46    142.41 o 
  -1 -16   7    10611.89    11419.12    559.41 o 
   0 -16   7      951.83      894.37    106.07 o 
   1 -16   7      492.93      522.93     84.56 o 
   2 -16   7      922.36      978.73     83.66 o 
   3 -16   7      758.06      753.10     76.37 o 
  -8 -15   7      233.68      165.37     94.66 o 
  -7 -15   7     1419.90     1383.50    123.17 o 
  -6 -15   7     2750.80     2873.99    357.54 o 
  -5 -15   7      901.54      936.79    277.71 o 
  -4 -15   7      866.17      696.22     87.34 o 
  -3 -15   7     1987.41     2018.90    124.84 o 
  -2 -15   7     2374.42     2462.53    140.84 o 
  -1 -15   7     1296.62     1293.89    108.10 o 
   0 -15   7     2472.88     2497.74    148.26 o 
   1 -15   7     4614.11     4622.63    195.51 o 
   2 -15   7     4706.58     4977.01    161.69 o 
   3 -15   7     2118.72     2115.73    109.22 o 
   4 -15   7     2073.70     2173.92    116.32 o 
  -8 -14   7     2182.72     2204.57    193.88 o 
  -7 -14   7      998.22     1033.01    103.59 o 
  -6 -14   7      636.10      784.62     94.02 o 
  -5 -14   7     4186.15     4259.01    174.77 o 
  -4 -14   7     2567.73     2568.06    129.96 o 
  -3 -14   7     4539.56     4842.18    195.38 o 
  -2 -14   7      772.85      847.07    113.48 o 
  -1 -14   7     2450.46     2529.32    139.16 o 
   0 -14   7     2112.85     2281.07    135.87 o 
   1 -14   7     4192.13     4597.28    148.86 o 
   2 -14   7      586.79      603.23     64.71 o 
   3 -14   7     1354.27     1279.71     87.61 o 
   4 -14   7     1163.02     1184.46     91.59 o 
  -9 -13   7     4103.49     4153.22    193.54 o 
  -8 -13   7     2546.73     2574.16    145.97 o 
  -7 -13   7      927.45     1303.49    110.25 o 
  -6 -13   7     9535.90     9856.71    319.34 o 
  -5 -13   7     2864.54     2984.24    291.97 o 
  -4 -13   7      597.32      524.61     70.09 o 
  -3 -13   7     4753.17     4486.68    238.36 o 
  -2 -13   7     7071.87     6747.88    235.14 o 
  -1 -13   7     2618.36     2329.20    139.71 o 
   0 -13   7      765.78      836.76    181.91 o 
   1 -13   7     1332.81     1356.45     81.21 o 
   2 -13   7      453.41      492.36     57.80 o 
   3 -13   7      940.07      977.54     77.47 o 
   4 -13   7     1912.20     2037.57    108.33 o 
   5 -13   7     2042.17     2118.82    142.30 o 
  -9 -12   7      228.92      164.80     66.94 o 
  -8 -12   7     3658.51     3556.13    169.72 o 
  -7 -12   7     7104.66     7412.42    201.35 o 
  -6 -12   7     1300.03     1431.20    119.75 o 
  -5 -12   7      468.06      487.04     70.34 o 
  -4 -12   7      470.37      562.33     70.14 o 
  -3 -12   7      850.81      852.38     61.15 o 
  -2 -12   7        5.10       12.96     48.47 o 
  -1 -12   7     1222.33     1286.20    101.92 o 
   0 -12   7     1271.42     1247.80    104.40 o 
   1 -12   7     3058.63     3025.33    115.40 o 
   2 -12   7     1476.92     1342.52    167.51 o 
   3 -12   7     2355.18     2389.69    110.27 o 
   4 -12   7     1598.99     1680.64     99.34 o 
   5 -12   7     1978.23     2186.04    138.60 o 
  -9 -11   7     2792.00     2651.89    152.74 o 
  -8 -11   7     1742.10     1421.38    112.45 o 
  -7 -11   7     2366.58     2592.37    113.38 o 
  -6 -11   7     6619.76     6897.08    181.62 o 
  -5 -11   7     7546.52     7803.03    187.80 o 
  -4 -11   7     7647.81     7251.04    231.00 o 
  -3 -11   7     2157.55     2273.95    187.04 o 
  -2 -11   7     2343.89     2510.11    130.96 o 
  -1 -11   7     1050.64     1007.62    100.36 o 
   0 -11   7     3541.68     3455.78    158.22 o 
   1 -11   7     6818.91     6602.12    191.44 o 
   2 -11   7     4596.93     4830.43    148.53 o 
   3 -11   7     1513.74     1607.18     88.76 o 
   4 -11   7     1467.93     1630.13    112.18 o 
   5 -11   7     2555.05     2571.83    147.90 o 
 -10 -10   7      344.19      251.97     75.37 o 
  -9 -10   7      913.84      745.58     94.34 o 
  -8 -10   7     2540.16     2383.99    148.26 o 
  -7 -10   7     2214.85     2462.11    107.50 o 
  -6 -10   7      207.69      182.78     43.70 o 
  -5 -10   7      731.49      623.16     59.89 o 
  -4 -10   7     3053.62     2937.60     99.63 o 
  -3 -10   7     8549.34     8235.39    235.48 o 
  -2 -10   7     6861.42     6927.88    168.53 o 
  -1 -10   7     8104.99     8403.85    319.91 o 
   0 -10   7      745.52      863.18     90.33 o 
   1 -10   7     1948.92     1963.46     93.71 o 
   2 -10   7     3916.54     3778.63    127.26 o 
   3 -10   7     6178.82     6043.04    173.71 o 
   4 -10   7      175.71      165.40     49.12 o 
   5 -10   7      973.83     1072.24    104.38 o 
   6 -10   7     1163.80     1176.67    160.81 o 
 -10  -9   7     1968.87     1955.39    137.84 o 
  -9  -9   7     1283.73     1314.83    152.83 o 
  -8  -9   7     2507.09     2671.56    141.87 o 
  -7  -9   7     2442.01     2471.26    106.55 o 
  -6  -9   7     1982.60     2087.37     93.27 o 
  -5  -9   7       83.49      107.87     36.08 o 
  -4  -9   7      815.31      904.63     61.50 o 
  -3  -9   7    10545.37    10405.03    217.96 o 
  -2  -9   7     3124.10     3410.19    121.75 o 
  -1  -9   7     3273.94     3383.85    105.43 o 
   0  -9   7    15883.66    15998.19    315.56 o 
   1  -9   7     9146.25     9202.89    215.18 o 
   2  -9   7     7641.62     7590.87    193.78 o 
   3  -9   7     5251.21     5097.60    155.46 o 
   4  -9   7     1922.18     1747.50     97.67 o 
   5  -9   7     3263.48     3203.73    161.29 o 
   6  -9   7     2056.53     2220.59    163.66 o 
 -10  -8   7      330.87      485.22     87.00 o 
  -9  -8   7     1842.48     1757.23    126.16 o 
  -8  -8   7     2497.66     2533.61    136.23 o 
  -7  -8   7     3767.06     3762.12    157.23 o 
  -6  -8   7     8561.82     8697.98    205.23 o 
  -5  -8   7    11509.42    11395.19    244.40 o 
  -4  -8   7     4904.00     4750.20    131.86 o 
  -3  -8   7      648.64      652.47     49.63 o 
  -2  -8   7     6039.51     6047.95    141.34 o 
  -1  -8   7    15877.24    15793.81    307.63 o 
   0  -8   7     1361.02     1310.78     69.66 o 
   1  -8   7     8977.71     9089.18    209.41 o 
   2  -8   7     3253.01     3522.91    120.71 o 
   3  -8   7      497.50      504.71     57.27 o 
   4  -8   7       41.78       90.59     44.80 o 
   5  -8   7       32.12      114.22     49.21 o 
   6  -8   7      681.30      826.01     96.17 o 
 -10  -7   7      357.04      259.29    157.39 o 
  -9  -7   7      742.78      847.56     96.94 o 
  -8  -7   7      279.21      376.99     69.34 o 
  -7  -7   7      629.17      593.79     80.40 o 
  -6  -7   7     1564.45     1619.53     83.06 o 
  -5  -7   7     3046.64     2999.11    104.81 o 
  -4  -7   7     4143.36     4176.21    116.53 o 
  -3  -7   7    19399.94    18785.87    388.25 o 
  -2  -7   7    13009.19    12959.66    251.89 o 
  -1  -7   7     1300.09     1364.36     55.13 o 
   0  -7   7     1507.52     1477.84     57.59 o 
   1  -7   7      664.76      687.74     60.75 o 
   2  -7   7     2558.07     2568.65    100.56 o 
   3  -7   7     5076.55     5128.37    212.00 o 
   4  -7   7    12543.02    12695.98    293.04 o 
   5  -7   7     2017.28     2078.10    107.30 o 
   6  -7   7     1435.09     1427.30    120.89 o 
 -10  -6   7     3396.93     3452.00    248.63 o 
  -9  -6   7     1620.15     1711.87    121.32 o 
  -8  -6   7      910.85      842.31     87.97 o 
  -7  -6   7     1683.32     1747.87    106.05 o 
  -6  -6   7    10223.29    10209.10    226.69 o 
  -5  -6   7    13184.96    12570.06    263.45 o 
  -4  -6   7     3754.63     3644.70    109.75 o 
  -3  -6   7     2021.61     1951.04     75.68 o 
  -2  -6   7     1239.71     1224.18     60.38 o 
  -1  -6   7     1390.98     1482.97     56.32 o 
   0  -6   7    13437.81    13135.38    223.19 o 
   1  -6   7     7483.10     7782.82    150.58 o 
   2  -6   7     2904.54     2973.81    108.46 o 
   3  -6   7     3205.92     3239.93    126.12 o 
   4  -6   7      481.85      568.42     63.33 o 
   5  -6   7     2448.80     2410.54    113.25 o 
   6  -6   7      535.11      392.83     76.80 o 
 -11  -5   7     1524.86     1406.35    129.34 o 
 -10  -5   7      105.63      211.37     67.71 o 
  -9  -5   7     5450.40     5204.28    210.86 o 
  -8  -5   7     4416.19     4287.42    274.29 o 
  -7  -5   7      138.13      177.60     53.03 o 
  -6  -5   7     8848.75     9035.37    207.68 o 
  -5  -5   7     2192.21     2067.97    112.84 o 
  -4  -5   7     5832.97     5523.34    140.92 o 
  -3  -5   7     7985.91     7849.17    173.14 o 
  -2  -5   7     4151.85     4070.87    110.91 o 
  -1  -5   7     7008.83     7425.80    155.16 o 
   0  -5   7     4273.43     4302.03    121.85 o 
   1  -5   7     3639.54     3701.17     92.55 o 
   2  -5   7     1088.51     1123.93     71.44 o 
   3  -5   7     3710.25     3594.72    126.15 o 
   4  -5   7     5618.88     5589.80    166.81 o 
   5  -5   7     2834.55     2903.06    121.86 o 
   6  -5   7     2420.08     2393.47    235.51 o 
   7  -5   7      544.96      610.19     89.11 o 
 -11  -4   7     4504.97     4302.56    202.30 o 
 -10  -4   7     5442.82     5096.74    212.79 o 
  -9  -4   7     2553.07     2568.31    145.56 o 
  -8  -4   7     4350.76     4360.10    181.34 o 
  -7  -4   7     9667.37    10194.01    281.81 o 
  -6  -4   7     1479.75     1594.93    118.94 o 
  -5  -4   7     4188.43     4177.99    120.01 o 
  -4  -4   7      974.09      856.89    108.69 o 
  -3  -4   7      176.22      179.81     30.64 o 
  -2  -4   7     7495.48     7273.78    164.04 o 
  -1  -4   7     6329.21     6333.82    188.68 o 
   0  -4   7     7157.92     7139.51    166.06 o 
   1  -4   7      526.30      601.70     42.04 o 
   2  -4   7     5364.16     5345.86    120.57 o 
   3  -4   7     1264.25     1251.32     77.74 o 
   4  -4   7     4183.02     4340.40    141.86 o 
   5  -4   7     7071.30     6967.79    195.32 o 
   6  -4   7      752.87      819.21     90.32 o 
   7  -4   7     1127.38     1253.70    116.90 o 
 -11  -3   7     2011.40     2073.33    145.19 o 
 -10  -3   7      825.39      815.65     96.17 o 
  -9  -3   7     1642.07     1462.72    116.90 o 
  -8  -3   7     1651.72     1869.59    140.28 o 
  -7  -3   7      473.14      524.90     67.31 o 
  -6  -3   7     5148.82     5205.36    142.28 o 
  -5  -3   7     3757.49     3592.56    113.46 o 
  -4  -3   7    22070.87    20486.43    383.65 o 
  -3  -3   7     9072.42     8754.77    189.16 o 
  -2  -3   7     5024.39     4940.03    178.63 o 
  -1  -3   7     7772.00     7599.12    145.92 o 
   0  -3   7     5747.37     5939.98    198.05 o 
   1  -3   7      736.96      757.00     85.35 o 
   2  -3   7     1920.33     1993.33     70.06 o 
   3  -3   7     1615.25     1587.71     68.08 o 
   4  -3   7     3186.17     3214.17    119.86 o 
   5  -3   7     5295.66     5626.78    168.14 o 
   6  -3   7     6049.08     6347.45    230.24 o 
   7  -3   7     1382.80     1392.65    116.80 o 
 -11  -2   7     1073.96     1181.80    242.35 o 
 -10  -2   7      110.26      185.48     91.24 o 
  -9  -2   7     1601.81     1739.22    120.09 o 
  -8  -2   7     5960.92     5969.34    221.83 o 
  -7  -2   7     5597.87     5698.90    194.31 o 
  -6  -2   7    14018.40    14337.48    290.95 o 
  -5  -2   7    10054.82     9484.09    210.35 o 
  -4  -2   7     1339.02     1426.12     66.41 o 
  -3  -2   7     4474.71     4357.84    117.32 o 
  -2  -2   7      156.49      199.67     32.04 o 
  -1  -2   7     5290.24     5074.00    129.94 o 
   0  -2   7     2197.85     2178.35     82.60 o 
   1  -2   7     2712.26     2806.70     92.24 o 
   2  -2   7    16543.21    16499.23    275.22 o 
   3  -2   7     8722.25     8748.25    172.17 o 
   4  -2   7     1446.08     1463.26     94.08 o 
   5  -2   7     3357.94     3549.42    142.42 o 
   6  -2   7     1267.48     1459.53    112.10 o 
   7  -2   7      104.79       96.91     62.40 o 
 -11  -1   7      604.77      633.89     99.22 o 
 -10  -1   7      541.32      725.44     90.28 o 
  -9  -1   7     1531.38     1558.32    123.17 o 
  -8  -1   7     4411.11     4459.42    176.10 o 
  -7  -1   7     2738.55     2925.70    174.50 o 
  -6  -1   7     2335.00     2261.48    146.75 o 
  -5  -1   7     6163.93     6007.13    150.39 o 
  -4  -1   7    15367.71    14603.95    284.86 o 
  -3  -1   7    16886.14    16189.73    306.93 o 
  -2  -1   7     7589.84     7596.89    169.49 o 
  -1  -1   7     5306.06     5289.80    134.36 o 
   0  -1   7    25803.05    25378.21    456.69 o 
   1  -1   7     5938.21     5723.94    143.26 o 
   2  -1   7     4564.97     4426.29    153.60 o 
   3  -1   7     1579.53     1642.96     67.49 o 
   4  -1   7     4171.12     4175.75    111.43 o 
   5  -1   7     3250.63     3411.21    126.59 o 
   6  -1   7      773.26      727.82     91.32 o 
   7  -1   7     2087.65     2109.66    137.90 o 
 -11   0   7      193.11      267.07     77.82 o 
 -10   0   7     2851.01     2494.09    143.81 o 
  -9   0   7     4225.38     4256.15    195.02 o 
  -8   0   7     4931.96     5255.07    335.30 o 
  -7   0   7      464.43      555.44     65.19 o 
  -6   0   7     3370.87     3518.77    121.05 o 
  -5   0   7     1039.53     1247.18     67.43 o 
  -4   0   7      810.24      836.13     56.27 o 
  -3   0   7     4769.54     5077.17    132.29 o 
  -2   0   7    15674.73    15884.10    303.92 o 
  -1   0   7    17396.75    16570.70    391.24 o 
   0   0   7     4986.30     4961.41    130.10 o 
   1   0   7     9505.62     9564.57    207.92 o 
   2   0   7    13648.89    13815.38    238.31 o 
   3   0   7      176.24      199.58     34.02 o 
   4   0   7      178.13      212.98     35.63 o 
   5   0   7      165.15      114.10     36.00 o 
   6   0   7     3116.24     3117.26    153.17 o 
   7   0   7     1060.51     1386.84    172.21 o 
 -11   1   7      603.08      610.89     92.27 o 
 -10   1   7      576.51      654.11     88.98 o 
  -9   1   7     1487.79     1598.33    114.48 o 
  -8   1   7     4611.98     4714.16    313.64 o 
  -7   1   7     2868.42     2890.25    131.44 o 
  -6   1   7     2191.11     2210.73     88.78 o 
  -5   1   7     6271.68     5949.00    150.33 o 
  -4   1   7    15167.91    14372.32    285.44 o 
  -3   1   7    16702.40    16011.33    308.40 o 
  -2   1   7     7278.10     7326.37    231.42 o 
  -1   1   7     5502.13     5570.97    163.36 o 
   0   1   7    26050.95    25684.61    457.93 o 
   1   1   7     5772.42     5493.54    142.25 o 
   2   1   7     4370.27     4386.24    125.80 o 
   3   1   7     1652.87     1571.61     66.90 o 
   4   1   7     3911.66     3861.23    110.79 o 
   5   1   7     3290.18     3259.36    104.80 o 
   6   1   7      779.06     1017.64     98.03 o 
   7   1   7     2100.88     2241.07    203.01 o 
 -11   2   7     1172.55     1101.89    111.05 o 
 -10   2   7      123.40      114.92     60.34 o 
  -9   2   7     1500.27     1682.38    139.71 o 
  -8   2   7     6044.83     5822.28    202.81 o 
  -7   2   7     5717.72     5685.57    189.01 o 
  -6   2   7    14239.31    14445.59    289.46 o 
  -5   2   7    10087.26     9774.45    265.96 o 
  -4   2   7     1366.05     1489.10     69.11 o 
  -3   2   7     4594.24     4264.63    119.33 o 
  -2   2   7      180.40      196.98     34.31 o 
  -1   2   7     5568.13     5486.76    147.81 o 
   0   2   7     2334.25     2277.94     82.98 o 
   1   2   7     2396.40     2496.70     89.55 o 
   2   2   7    16460.58    16371.60    321.27 o 
   3   2   7     8483.69     8413.27    170.19 o 
   4   2   7     1508.74     1515.59     69.51 o 
   5   2   7     3232.78     3307.87    105.96 o 
   6   2   7     1294.78     1285.40    104.04 o 
   7   2   7      138.72      272.58    102.64 o 
 -11   3   7     1966.85     2016.49    141.49 o 
 -10   3   7      834.74      709.03     90.28 o 
  -9   3   7     1596.41     1764.95    253.19 o 
  -8   3   7     1646.82     1772.52    121.46 o 
  -7   3   7      470.95      549.64     66.00 o 
  -6   3   7     4908.99     5077.64    177.65 o 
  -5   3   7     4140.22     4113.58    133.11 o 
  -4   3   7    22119.29    21309.37    388.23 o 
  -3   3   7     8669.15     8503.97    192.50 o 
  -2   3   7     5227.15     5360.12    137.52 o 
  -1   3   7     7645.18     7470.64    221.68 o 
   0   3   7     5921.22     6239.02    150.42 o 
   1   3   7      812.76      725.95     54.19 o 
   2   3   7     1884.06     1857.73     81.15 o 
   3   3   7     1624.19     1560.66     77.70 o 
   4   3   7     3023.68     3168.19     97.08 o 
   5   3   7     5436.77     5168.68    159.41 o 
   6   3   7     6156.82     6359.44    305.08 o 
   7   3   7     1391.05     1752.94    182.48 o 
 -11   4   7     4557.46     4455.92    200.79 o 
 -10   4   7     5308.19     5132.84    205.90 o 
  -9   4   7     2579.15     2713.63    199.02 o 
  -8   4   7     4413.98     4493.36    171.41 o 
  -7   4   7     9563.31     9716.95    272.13 o 
  -6   4   7     1542.55     1526.36     73.34 o 
  -5   4   7     3979.74     3840.45    128.93 o 
  -4   4   7     1028.17      993.32     60.77 o 
  -3   4   7      203.81      220.82     54.14 o 
  -2   4   7     7881.54     7455.80    174.94 o 
  -1   4   7     6359.99     6075.44    195.88 o 
   0   4   7     6923.93     7100.69    166.93 o 
   1   4   7      564.38      654.25     66.57 o 
   2   4   7     5273.76     5229.72    140.75 o 
   3   4   7     1205.88     1146.21    107.78 o 
   4   4   7     4003.92     4155.26    134.45 o 
   5   4   7     7151.75     6962.95    216.45 o 
   6   4   7      737.81      887.91     92.70 o 
   7   4   7     1207.95     1266.86    111.96 o 
 -11   5   7     1577.47     1688.16    130.96 o 
 -10   5   7      109.05      307.55     72.25 o 
  -9   5   7     5482.63     5765.06    209.01 o 
  -8   5   7     4453.72     4332.16    170.88 o 
  -7   5   7      176.61      147.61     45.07 o 
  -6   5   7     8799.34     8758.03    202.03 o 
  -5   5   7     2067.39     2035.28     82.31 o 
  -4   5   7     6080.47     5742.33    486.99 o 
  -3   5   7     7867.68     7466.79    179.51 o 
  -2   5   7     4358.11     4193.17    121.63 o 
  -1   5   7     6724.17     6784.38    535.46 o 
   0   5   7     4634.85     4800.17    125.42 o 
   1   5   7     3593.17     3597.85    110.44 o 
   2   5   7     1016.56      938.77     87.48 o 
   3   5   7     3941.14     3856.35    159.46 o 
   4   5   7     5707.76     5690.33    241.76 o 
   5   5   7     2749.38     2797.28    115.14 o 
   6   5   7     2486.98     2541.25    137.41 o 
   7   5   7      513.72      741.32    124.31 o 
 -10   6   7     3259.79     3258.26    162.77 o 
  -9   6   7     1724.04     1621.75    114.38 o 
  -8   6   7      902.04      957.20    157.39 o 
  -7   6   7     1579.29     1492.81     94.55 o 
  -6   6   7     9949.13     9427.85    261.20 o 
  -5   6   7    13548.56    13023.66    501.16 o 
  -4   6   7     3894.30     3946.15    118.03 o 
  -3   6   7     1831.72     1787.22     78.66 o 
  -2   6   7     1129.63     1138.08     65.55 o 
  -1   6   7     1582.81     1758.43    100.41 o 
   0   6   7    13452.85    13233.25    264.80 o 
   1   6   7     7410.80     7454.44    235.12 o 
   2   6   7     2924.21     2942.56    137.44 o 
   3   6   7     3254.39     3073.70    143.04 o 
   4   6   7      472.09      546.76     75.18 o 
   5   6   7     2553.36     2503.67    134.34 o 
   6   6   7      514.18      569.11    111.77 o 
 -10   7   7      362.34      364.19     74.68 o 
  -9   7   7      753.68      890.83     88.30 o 
  -8   7   7      271.46      242.33     56.85 o 
  -7   7   7      560.00      502.13     82.12 o 
  -6   7   7     1660.80     1779.98    100.36 o 
  -5   7   7     3043.01     3125.69    111.39 o 
  -4   7   7     3906.01     3648.27    116.74 o 
  -3   7   7    19212.22    18528.38    358.41 o 
  -2   7   7    13015.98    12719.57    321.32 o 
  -1   7   7     1350.09     1270.21     64.51 o 
   0   7   7     1522.33     1539.87    102.59 o 
   1   7   7      741.43      724.28     97.51 o 
   2   7   7     2436.78     2394.87    152.83 o 
   3   7   7     4865.66     5080.59    191.77 o 
   4   7   7    13241.67    13547.55    365.03 o 
   5   7   7     1748.74     1655.29    118.65 o 
   6   7   7     1471.95     1487.44    152.26 o 
 -10   8   7      366.62      540.81    209.85 o 
  -9   8   7     1856.68     1863.63    240.64 o 
  -8   8   7     2456.97     2325.29    124.44 o 
  -7   8   7     3572.23     3668.34    146.09 o 
  -6   8   7     8526.96     7943.28    233.45 o 
  -5   8   7    11808.57    11335.91    364.12 o 
  -4   8   7     5106.68     5132.04    210.71 o 
  -3   8   7      690.22      701.22     57.21 o 
  -2   8   7     5919.58     5738.13    128.40 o 
  -1   8   7    16039.84    15877.11    634.07 o 
   0   8   7     1285.11     1288.00     93.31 o 
   1   8   7     8780.41     9038.39    272.38 o 
   2   8   7     3330.09     3662.77    192.17 o 
   3   8   7      456.20      448.32     68.22 o 
   4   8   7       42.68       68.88     49.85 o 
   5   8   7       41.21       51.79     53.98 o 
   6   8   7      701.16      713.54    114.62 o 
 -10   9   7     1932.63     2270.72    205.29 o 
  -9   9   7     1402.93     1415.94    173.93 o 
  -8   9   7     2393.45     2553.26    127.30 o 
  -7   9   7     2487.87     2370.20    232.66 o 
  -6   9   7     1828.05     1847.76    101.99 o 
  -5   9   7       54.02       92.08     35.01 o 
  -4   9   7      829.48      969.21     64.09 o 
  -3   9   7    10611.22    10480.81    193.61 o 
  -2   9   7     3051.90     3131.41    101.90 o 
  -1   9   7     3231.12     3167.07    103.35 o 
   0   9   7    15727.95    14779.02    506.38 o 
   1   9   7     8915.66     9032.13    275.40 o 
   2   9   7     8191.96     7988.53    254.33 o 
   3   9   7     4988.88     4871.04    194.80 o 
   4   9   7     2122.41     2017.91    124.19 o 
   5   9   7     3136.89     3131.65    162.69 o 
   6   9   7     2184.58     2256.01    143.38 o 
 -10  10   7      358.62      291.97    103.78 o 
  -9  10   7      956.53      987.27     93.51 o 
  -8  10   7     2522.67     2706.20    129.93 o 
  -7  10   7     2150.04     2207.96    113.94 o 
  -6  10   7      198.07      212.72     63.87 o 
  -5  10   7      678.33      688.24     58.46 o 
  -4  10   7     3032.71     2922.90     86.42 o 
  -3  10   7     8355.31     8010.86    169.07 o 
  -2  10   7     6754.59     6709.99    167.30 o 
  -1  10   7     8045.78     7710.10    190.68 o 
   0  10   7      778.72      663.46     56.60 o 
   1  10   7     1981.83     2016.88    118.19 o 
   2  10   7     3806.34     3789.97    166.30 o 
   3  10   7     6118.92     5751.27    218.10 o 
   4  10   7      174.24      141.60     61.66 o 
   5  10   7      898.34      935.31    101.35 o 
   6  10   7     1148.95     1136.99    122.60 o 
  -9  11   7     2900.16     3103.28    213.27 o 
  -8  11   7     1692.63     1788.21    201.30 o 
  -7  11   7     2432.24     2624.86    125.43 o 
  -6  11   7     6600.42     6314.24    202.47 o 
  -5  11   7     7405.07     7297.10    162.31 o 
  -4  11   7     7774.31     7852.49    159.43 o 
  -3  11   7     1983.57     2046.78     74.91 o 
  -2  11   7     2422.62     2287.93     91.35 o 
  -1  11   7     1132.91     1100.73     68.28 o 
   0  11   7     3580.12     3517.21    118.33 o 
   1  11   7     6707.69     6474.81    226.07 o 
   2  11   7     4662.48     4644.68    189.08 o 
   3  11   7     1444.80     1497.96    149.40 o 
   4  11   7     1409.45     1609.47    116.73 o 
   5  11   7     2411.37     2317.31    143.92 o 
  -9  12   7      226.12      380.92    102.64 o 
  -8  12   7     3637.96     3809.07    158.57 o 
  -7  12   7     7269.60     7370.15    227.88 o 
  -6  12   7     1269.54     1244.73     87.47 o 
  -5  12   7      451.30      520.03     46.75 o 
  -4  12   7      530.67      473.84     42.47 o 
  -3  12   7      849.97      827.42     97.29 o 
  -2  12   7        6.37       13.00     30.06 o 
  -1  12   7     1278.79     1225.47     71.69 o 
   0  12   7     1437.49     1581.64     81.55 o 
   1  12   7     2973.74     2844.43    149.47 o 
   2  12   7     1320.66     1218.60    200.16 o 
   3  12   7     2513.39     2523.48    189.32 o 
   4  12   7     1675.34     1564.01    121.85 o 
   5  12   7     1935.37     2121.60    140.57 o 
  -9  13   7     4095.60     4502.66    266.88 o 
  -8  13   7     2582.72     2482.85    192.74 o 
  -7  13   7      859.36     1000.71     87.43 o 
  -6  13   7     9796.83     9583.31    649.51 o 
  -5  13   7     2819.60     2886.56    118.52 o 
  -4  13   7      649.27      664.68     50.42 o 
  -3  13   7     4756.12     4747.72    138.15 o 
  -2  13   7     7137.35     7078.89    179.58 o 
  -1  13   7     2517.43     2358.67     98.81 o 
   0  13   7      787.00      643.09     60.36 o 
   1  13   7     1372.51     1208.24    127.74 o 
   2  13   7      411.90      359.90     70.92 o 
   3  13   7      861.82      791.05     90.96 o 
   4  13   7     1959.74     2144.75    139.58 o 
   5  13   7     2048.98     1949.89    137.05 o 
  -8  14   7     2248.71     2276.42    183.62 o 
  -7  14   7     1002.19     1062.94    132.30 o 
  -6  14   7      638.66      791.93     86.68 o 
  -5  14   7     4070.68     3996.27    111.93 o 
  -4  14   7     2522.23     2537.61    106.34 o 
  -3  14   7     4830.97     4943.20    145.07 o 
  -2  14   7      801.28      892.56     67.46 o 
  -1  14   7     2454.19     2558.58    104.73 o 
   0  14   7     2037.27     2031.91     97.02 o 
   1  14   7     4277.82     4288.68    187.40 o 
   2  14   7      681.16      701.42     87.69 o 
   3  14   7     1290.39     1243.89    111.39 o 
   4  14   7     1158.54     1223.40    115.29 o 
  -8  15   7      227.58      265.73     91.24 o 
  -7  15   7     1388.87     1668.54    153.97 o 
  -6  15   7     2932.94     3182.39    112.64 o 
  -5  15   7      827.59      891.07     59.23 o 
  -4  15   7      884.42      936.83     69.46 o 
  -3  15   7     1941.07     1787.56     89.97 o 
  -2  15   7     2437.09     2320.08    100.81 o 
  -1  15   7     1365.88     1327.11     79.49 o 
   0  15   7     2539.64     2316.73    145.25 o 
   1  15   7     4593.73     4649.56    153.71 o 
   2  15   7     4683.35     4493.26    201.66 o 
   3  15   7     2111.99     2022.52    159.10 o 
   4  15   7     2138.67     1951.94    141.07 o 
  -7  16   7     2033.72     2328.89    183.62 o 
  -6  16   7     1191.73     1096.01    135.72 o 
  -5  16   7     3004.38     2973.84    130.71 o 
  -4  16   7     5944.82     6051.66    169.48 o 
  -3  16   7     2042.47     2072.90     95.86 o 
  -2  16   7     2209.04     2251.52    102.73 o 
  -1  16   7    10603.43    10465.34    253.88 o 
   0  16   7      893.17      885.68     75.27 o 
   1  16   7      597.29      659.59     68.45 o 
   2  16   7      983.56      773.69     96.05 o 
   3  16   7      728.31      731.59     97.12 o 
  -6  17   7       70.26        4.21     46.44 o 
  -5  17   7      343.01      396.03     67.01 o 
  -4  17   7      131.10      121.89     43.13 o 
  -3  17   7     5625.11     5655.82    167.24 o 
  -2  17   7     2965.92     3103.06    142.96 o 
  -1  17   7     1193.26     1226.64     83.74 o 
   0  17   7     3541.10     3501.74    133.89 o 
   1  17   7      149.05      103.84     45.42 o 
   2  17   7     2371.75     2325.30    149.55 o 
   3  17   7     2801.88     2802.05    214.98 o 
  -5  18   7     2635.83     2696.12    189.32 o 
  -4  18   7     3113.82     3005.29    152.62 o 
  -3  18   7      670.33      781.69     71.38 o 
  -2  18   7     1408.27     1375.13     88.26 o 
  -1  18   7     6133.08     6074.87    180.90 o 
   0  18   7      680.23      741.31     71.58 o 
   1  18   7     1071.72     1336.12     91.90 o 
   2  18   7     1744.55     1641.17    132.82 o 
  -5  19   7      153.54      103.78     72.99 o 
  -4  19   7     1388.24     1458.33    116.17 o 
  -3  19   7     1249.15     1295.31     85.92 o 
  -2  19   7     1020.85     1153.91     88.24 o 
  -1  19   7      537.45      545.80     65.27 o 
   0  19   7      519.18      522.88     65.98 o 
   1  19   7     1672.90     1478.21     99.19 o 
  -3  20   7     2918.23     3289.09    168.63 o 
  -2  20   7      548.94      750.41    119.36 o 
  -1  20   7      327.57      302.24     59.22 o 
  -5 -18   8      135.21      133.73     65.28 o 
  -4 -18   8     1076.76     1240.90    118.97 o 
  -3 -18   8     1062.35     1116.97    147.12 o 
  -2 -18   8     5295.09     5450.87    232.18 o 
  -1 -18   8      409.63      399.95     87.09 o 
   0 -18   8      517.86      467.56    156.82 o 
  -6 -17   8      377.75      246.35    124.31 o 
  -5 -17   8      547.26      554.56     86.52 o 
  -4 -17   8       69.53      115.92     64.76 o 
  -3 -17   8     1217.70     1378.39    128.88 o 
  -2 -17   8     2535.03     2295.19    146.05 o 
  -1 -17   8     8423.86     8104.92    291.79 o 
   0 -17   8       56.28      -19.97    100.93 o 
   1 -17   8     2522.13     2813.73    166.88 o 
  -6 -16   8     1006.53     1101.72    187.04 o 
  -5 -16   8       40.47       55.28     82.69 o 
  -4 -16   8      499.89      340.34     75.08 o 
  -3 -16   8     2570.72     2438.64    146.39 o 
  -2 -16   8     4100.03     4751.34    205.51 o 
  -1 -16   8     3012.10     3175.61    172.35 o 
   0 -16   8      915.37      848.79    100.02 o 
   1 -16   8       21.52      -16.37     57.59 o 
   2 -16   8     2740.55     2932.54    170.01 o 
  -7 -15   8      198.61      109.93     63.30 o 
  -6 -15   8      413.94      445.30     80.27 o 
  -5 -15   8      460.42      518.92    139.14 o 
  -4 -15   8      772.70      672.81     90.42 o 
  -3 -15   8     4450.30     4452.37    198.45 o 
  -2 -15   8     3327.94     3268.15    168.45 o 
  -1 -15   8     6539.26     7190.02    257.35 o 
   0 -15   8     1646.22     1779.44    131.33 o 
   1 -15   8      193.06      246.07     74.24 o 
   2 -15   8     2095.90     2149.86    144.02 o 
   3 -15   8     3038.81     3152.32    262.31 o 
  -8 -14   8      161.82      222.40    101.50 o 
  -7 -14   8     2406.76     2602.58    198.45 o 
  -6 -14   8     9419.67     9868.69    315.92 o 
  -5 -14   8     5655.39     5873.89    362.11 o 
  -4 -14   8      363.02      424.19     75.46 o 
  -3 -14   8     1559.70     1491.40    114.49 o 
  -2 -14   8     4475.16     4368.73    190.95 o 
  -1 -14   8     2238.93     2103.50    136.75 o 
   0 -14   8      283.76      325.55     75.63 o 
   1 -14   8       14.58        3.26     65.01 o 
   2 -14   8     1457.66     1393.32    122.73 o 
   3 -14   8       66.03        3.79     79.26 o 
  -8 -13   8      657.04      624.99    122.03 o 
  -7 -13   8     5931.21     6430.64    237.39 o 
  -6 -13   8      598.11      741.92    174.50 o 
  -5 -13   8      926.61     1038.98    147.69 o 
  -4 -13   8     3896.83     3791.00    282.84 o 
  -3 -13   8     1643.18     1654.87    121.63 o 
  -2 -13   8      397.64      420.72     74.40 o 
  -1 -13   8      773.61      742.09    103.21 o 
   0 -13   8      390.89      409.89     73.18 o 
   1 -13   8     1097.03     1049.73    121.46 o 
   2 -13   8     1579.82     1577.65    124.87 o 
   3 -13   8     4131.12     4210.19    194.79 o 
   4 -13   8      614.45      637.87     97.78 o 
  -9 -12   8      472.33      401.72     83.46 o 
  -8 -12   8      499.78      465.92     77.01 o 
  -7 -12   8     3473.59     3741.50    175.95 o 
  -6 -12   8    16445.14    16930.65    440.36 o 
  -5 -12   8    10154.92    10475.24    438.52 o 
  -4 -12   8     2290.66     2155.76    121.47 o 
  -3 -12   8      214.96      273.29     66.67 o 
  -2 -12   8     1844.65     1950.07    129.04 o 
  -1 -12   8     1337.11     1239.35    102.94 o 
   0 -12   8     1204.45     1223.08    106.84 o 
   1 -12   8      459.24      476.72     77.27 o 
   2 -12   8      335.77      312.90     81.55 o 
   3 -12   8      891.44      850.22     99.99 o 
   4 -12   8      699.65      788.94    102.41 o 
  -9 -11   8      549.51      593.28    100.93 o 
  -8 -11   8      939.53     1007.66    157.39 o 
  -7 -11   8     3417.74     3511.39    132.62 o 
  -6 -11   8      550.81      900.99    245.78 o 
  -5 -11   8     3665.45     3837.04    164.31 o 
  -4 -11   8      458.55      564.39     72.31 o 
  -3 -11   8      384.82      361.18     46.88 o 
  -2 -11   8     1121.20     1319.76    110.07 o 
  -1 -11   8     3951.69     3916.76    174.55 o 
   0 -11   8      960.60      982.22     98.78 o 
   1 -11   8     1237.13     1298.41    111.20 o 
   2 -11   8     1474.58     1554.34    126.02 o 
   3 -11   8     2012.17     2080.69    134.77 o 
   4 -11   8       21.61       99.86     63.30 o 
  -9 -10   8     1464.28     1465.63    119.15 o 
  -8 -10   8     1048.64     1251.68    103.57 o 
  -7 -10   8      942.43     1095.66     81.49 o 
  -6 -10   8     2126.44     2130.23    139.74 o 
  -5 -10   8     1039.56      856.47     86.32 o 
  -4 -10   8     1515.12     1509.07    252.05 o 
  -3 -10   8      250.72      317.60     72.99 o 
  -2 -10   8     6881.22     6958.53    240.75 o 
  -1 -10   8     6853.31     6906.62    235.92 o 
   0 -10   8     6919.46     6758.27    239.18 o 
   1 -10   8    10604.88    10755.41    319.40 o 
   2 -10   8     4610.15     4541.38    191.42 o 
   3 -10   8     2313.18     2357.54    140.48 o 
   4 -10   8      976.94     1185.14    111.55 o 
   5 -10   8     1219.10     1117.68    158.53 o 
  -9  -9   8      684.39      707.75     91.51 o 
  -8  -9   8      236.47      190.56     63.69 o 
  -7  -9   8      334.93      399.80     54.76 o 
  -6  -9   8      544.66      508.22     97.21 o 
  -5  -9   8     1461.57     1504.00     77.70 o 
  -4  -9   8      435.43      558.44     68.77 o 
  -3  -9   8      472.94      533.94     66.32 o 
  -2  -9   8     4170.97     4076.94    125.60 o 
  -1  -9   8     8908.01     9064.13    280.99 o 
   0  -9   8     1701.12     1827.26    120.85 o 
   1  -9   8     8756.79     8866.62    278.81 o 
   2  -9   8     8150.34     8132.02    266.43 o 
   3  -9   8      522.25      458.97     77.00 o 
   4  -9   8      915.46      976.78    105.35 o 
   5  -9   8      953.16      786.94    131.16 o 
 -10  -8   8      117.37       19.39     82.12 o 
  -9  -8   8     1005.01     1082.48    157.39 o 
  -8  -8   8      378.58      446.18     75.40 o 
  -7  -8   8      286.88      397.70     55.30 o 
  -6  -8   8      809.00      845.97     69.13 o 
  -5  -8   8     3592.46     3379.07    114.46 o 
  -4  -8   8     2793.28     2773.21     99.20 o 
  -3  -8   8     3281.61     3320.60    106.36 o 
  -2  -8   8     8342.69     8286.58    194.17 o 
  -1  -8   8     4019.15     4045.81    146.66 o 
   0  -8   8    13007.87    12920.78    353.98 o 
   1  -8   8     5733.21     5735.73    210.49 o 
   2  -8   8     7237.82     7391.50    251.84 o 
   3  -8   8     4979.70     4576.90    244.07 o 
   4  -8   8     3418.51     3237.62    164.95 o 
   5  -8   8      217.59      383.21    103.78 o 
 -10  -7   8     1522.16     1377.08    120.84 o 
  -9  -7   8     3865.86     3945.11    358.11 o 
  -8  -7   8     3525.31     3724.70    167.65 o 
  -7  -7   8      210.39      245.07     59.24 o 
  -6  -7   8      284.61      304.97     47.28 o 
  -5  -7   8      966.06      931.83     82.54 o 
  -4  -7   8     4208.43     3912.87    138.75 o 
  -3  -7   8    12521.63    12648.70    259.11 o 
  -2  -7   8    11695.47    11730.25    209.26 o 
  -1  -7   8     4142.87     4154.44    123.95 o 
   0  -7   8      455.59      574.23     76.40 o 
   1  -7   8     3166.26     3109.31    151.23 o 
   2  -7   8     1795.44     1535.59    292.54 o 
   3  -7   8     4208.32     4181.86    177.81 o 
   4  -7   8     3648.62     3847.66    177.64 o 
   5  -7   8     1734.69     1804.96    125.98 o 
 -10  -6   8     2603.80     2465.81    153.12 o 
  -9  -6   8     6172.38     6528.75    241.53 o 
  -8  -6   8     3509.40     3619.74    164.08 o 
  -7  -6   8     2137.78     2173.81    137.43 o 
  -6  -6   8     1989.44     1952.32    100.59 o 
  -5  -6   8     1759.90     1763.41    118.60 o 
  -4  -6   8     9176.24     8622.08    197.84 o 
  -3  -6   8     7881.25     7674.98    177.95 o 
  -2  -6   8     7731.49     7744.93    174.91 o 
  -1  -6   8     1567.17     1405.57     74.35 o 
   0  -6   8     4010.43     3990.07    222.46 o 
   1  -6   8      821.11      767.53     79.86 o 
   2  -6   8      918.49      922.83    141.42 o 
   3  -6   8      852.98      755.32     92.95 o 
   4  -6   8     4469.98     4240.32    187.70 o 
   5  -6   8      160.67      183.86     65.89 o 
 -10  -5   8      811.95      883.68    106.41 o 
  -9  -5   8     1413.89     1447.49    114.09 o 
  -8  -5   8     2845.55     2794.93    214.41 o 
  -7  -5   8     9046.39     8730.79    256.42 o 
  -6  -5   8      273.58      270.75     44.83 o 
  -5  -5   8     5925.70     5790.48    152.74 o 
  -4  -5   8    11920.38    11086.77    265.60 o 
  -3  -5   8     7469.14     6994.58    166.86 o 
  -2  -5   8     3591.70     3752.08    109.93 o 
  -1  -5   8      856.49      819.25     60.28 o 
   0  -5   8      837.43      875.74     60.48 o 
   1  -5   8     1568.72     1526.72     80.74 o 
   2  -5   8     2619.60     2468.44    131.19 o 
   3  -5   8     3938.33     3870.49    168.38 o 
   4  -5   8     4798.62     4832.99    211.56 o 
   5  -5   8     4337.51     4666.05    196.37 o 
   6  -5   8     1113.44     1393.68    159.67 o 
 -10  -4   8      927.05      968.08    184.19 o 
  -9  -4   8     6464.06     6622.94    238.69 o 
  -8  -4   8    11912.09    12010.78    340.28 o 
  -7  -4   8     2581.75     2778.64    316.49 o 
  -6  -4   8     9760.45     9794.86    225.06 o 
  -5  -4   8     3972.05     4132.99    158.03 o 
  -4  -4   8     7558.96     7224.31    174.95 o 
  -3  -4   8     9333.13     9027.15    201.34 o 
  -2  -4   8     2142.94     2358.58     85.56 o 
  -1  -4   8       37.99       22.78     30.29 o 
   0  -4   8      811.76      832.07     60.87 o 
   1  -4   8     1624.90     1519.58    119.46 o 
   2  -4   8     1049.21     1089.17     91.05 o 
   3  -4   8      778.62      791.69    162.52 o 
   4  -4   8     2050.26     2013.64    125.51 o 
   5  -4   8      899.45     1082.38    105.95 o 
   6  -4   8     1206.50     1254.54    150.55 o 
 -10  -3   8      473.95      433.65     81.96 o 
  -9  -3   8      981.39     1204.09    107.18 o 
  -8  -3   8     3045.39     3187.18    152.36 o 
  -7  -3   8     9979.48    10270.50    363.82 o 
  -6  -3   8      600.97      691.08     59.31 o 
  -5  -3   8     4634.98     4643.28    182.88 o 
  -4  -3   8     9798.47     9010.91    205.26 o 
  -3  -3   8     7323.95     7023.49    185.83 o 
  -2  -3   8     1326.23     1190.98     64.96 o 
  -1  -3   8      891.72      824.57     60.28 o 
   0  -3   8     1995.61     1925.62     81.41 o 
   1  -3   8     1533.31     1399.97     71.93 o 
   2  -3   8     1317.55     1280.62    126.92 o 
   3  -3   8      363.87      374.73     65.58 o 
   4  -3   8     5395.96     5335.98    205.74 o 
   5  -3   8     5265.70     5304.91    211.19 o 
   6  -3   8     3963.53     3824.07    254.33 o 
 -10  -2   8      491.29      520.83     87.36 o 
  -9  -2   8      768.41      918.09     95.32 o 
  -8  -2   8     4650.52     4679.99    182.66 o 
  -7  -2   8     2033.62     2166.58    115.71 o 
  -6  -2   8     2138.53     2162.27    124.49 o 
  -5  -2   8     8215.52     7992.60    213.16 o 
  -4  -2   8    14299.82    13574.82    277.95 o 
  -3  -2   8     6121.73     6019.78    155.85 o 
  -2  -2   8      918.12      786.07     56.11 o 
  -1  -2   8     8191.19     8321.22    190.65 o 
   0  -2   8    11358.94    11420.03    244.44 o 
   1  -2   8     7176.90     7142.48    174.55 o 
   2  -2   8      818.79      864.43     62.77 o 
   3  -2   8      510.98      501.01     53.31 o 
   4  -2   8     4937.83     5169.97    206.43 o 
   5  -2   8     3672.71     3847.39    176.82 o 
   6  -2   8       97.00      108.35     84.40 o 
 -11  -1   8      673.21      634.49    120.89 o 
 -10  -1   8      248.67      259.18     70.47 o 
  -9  -1   8     2606.51     2710.81    146.71 o 
  -8  -1   8     2141.50     2211.00    126.21 o 
  -7  -1   8      177.18      180.72     52.01 o 
  -6  -1   8     1960.45     1972.16    100.60 o 
  -5  -1   8     1046.45      943.37     62.25 o 
  -4  -1   8     5546.29     5314.29    160.66 o 
  -3  -1   8     5440.70     5104.10    139.03 o 
  -2  -1   8     1015.54      994.76     61.67 o 
  -1  -1   8     4433.95     4364.38    126.05 o 
   0  -1   8     1232.96     1337.62     71.69 o 
   1  -1   8     9227.43     9423.15    225.36 o 
   2  -1   8     5446.21     5572.17    153.53 o 
   3  -1   8      837.92      788.06     63.05 o 
   4  -1   8     3988.81     3665.49    167.57 o 
   5  -1   8     1893.70     1967.21    160.81 o 
   6  -1   8     3126.91     3128.37    222.40 o 
 -11   0   8     3806.58     3369.20    183.43 o 
 -10   0   8       32.15      -34.01    100.36 o 
  -9   0   8      403.19      436.74     74.99 o 
  -8   0   8     2086.55     2050.78    122.57 o 
  -7   0   8      741.82      742.08     75.81 o 
  -6   0   8     1976.83     2003.89     88.52 o 
  -5   0   8        3.52      -21.54     27.72 o 
  -4   0   8      782.39      689.94     54.79 o 
  -3   0   8        1.02      -19.28     34.65 o 
  -2   0   8       57.97       64.41     30.16 o 
  -1   0   8    11825.36    11712.13    247.38 o 
   0   0   8    46944.96    45853.33    784.27 o 
   1   0   8    29463.43    29251.13    526.63 o 
   2   0   8      169.75      155.60     38.42 o 
   3   0   8     1782.62     2005.33    120.24 o 
   4   0   8       71.18       97.12     40.31 o 
   5   0   8      122.60      157.60     62.19 o 
 -11   1   8      742.77      781.01    103.10 o 
 -10   1   8      280.05      276.51     74.86 o 
  -9   1   8     2650.09     3003.21    153.23 o 
  -8   1   8     2106.05     2126.89    218.40 o 
  -7   1   8      207.05      307.67     55.57 o 
  -6   1   8     1824.93     1691.34     83.20 o 
  -5   1   8     1112.77      980.82     77.42 o 
  -4   1   8     5674.19     5456.97    145.36 o 
  -3   1   8     5470.58     5265.39    141.94 o 
  -2   1   8     1023.43     1071.89     64.95 o 
  -1   1   8     4612.05     4345.01    127.10 o 
   0   1   8     1158.38     1267.25     70.53 o 
   1   1   8     8980.63     9019.78    209.08 o 
   2   1   8     5713.99     5878.95    156.89 o 
   3   1   8      757.40      713.52     64.00 o 
   4   1   8     4061.54     4027.61    132.95 o 
   5   1   8     1982.96     2146.41    205.29 o 
 -10   2   8      540.06      571.08     87.05 o 
  -9   2   8      765.60      834.79     89.89 o 
  -8   2   8     4588.83     4595.60    188.18 o 
  -7   2   8     2196.59     2330.53    116.93 o 
  -6   2   8     2076.03     1957.59     87.25 o 
  -5   2   8     8344.09     8299.50    298.15 o 
  -4   2   8    13927.71    14008.98    358.38 o 
  -3   2   8     6326.17     6101.21    161.39 o 
  -2   2   8      969.51      944.28     61.70 o 
  -1   2   8     8004.09     8025.91    189.31 o 
   0   2   8    11686.17    11732.83    248.68 o 
   1   2   8     7025.88     7068.21    176.41 o 
   2   2   8     1004.31     1134.35     68.07 o 
   3   2   8      545.70      533.19     54.79 o 
   4   2   8     4881.47     5269.45    198.11 o 
   5   2   8     3753.16     3799.66    170.39 o 
 -10   3   8      509.53      672.29    169.93 o 
  -9   3   8     1051.09     1149.49     98.67 o 
  -8   3   8     2990.98     3049.33    143.13 o 
  -7   3   8     9928.68     9918.62    281.17 o 
  -6   3   8      515.25      531.66     78.45 o 
  -5   3   8     4482.32     4375.84    162.31 o 
  -4   3   8     9906.58     9373.96    210.61 o 
  -3   3   8     7087.73     6904.95    172.78 o 
  -2   3   8     1376.61     1212.87     69.49 o 
  -1   3   8      933.17     1046.26     62.90 o 
   0   3   8     1989.43     1889.11     82.63 o 
   1   3   8     1552.79     1656.27     79.61 o 
   2   3   8     1382.83     1362.94    124.21 o 
   3   3   8      383.49      479.91     69.01 o 
   4   3   8     5327.23     5142.97    199.18 o 
   5   3   8     5510.91     5364.40    207.13 o 
 -10   4   8      936.10      769.48     95.96 o 
  -9   4   8     6390.86     6478.80    231.68 o 
  -8   4   8    12143.79    12330.36    334.32 o 
  -7   4   8     2556.81     2519.86    186.47 o 
  -6   4   8     9589.29     9776.54    344.95 o 
  -5   4   8     4164.77     4157.32    268.23 o 
  -4   4   8     7603.02     7464.88    182.46 o 
  -3   4   8     9306.59     9153.71    211.83 o 
  -2   4   8     2026.09     2079.22     88.62 o 
  -1   4   8       40.74       53.31     29.78 o 
   0   4   8      811.92      850.29     71.63 o 
   1   4   8     1643.09     1591.82     78.19 o 
   2   4   8     1195.32     1140.43     93.45 o 
   3   4   8      752.79      796.72     85.22 o 
   4   4   8     1926.89     2010.19    123.56 o 
   5   4   8      936.28     1115.20    104.53 o 
   6   4   8     1188.81     1352.62    150.55 o 
 -10   5   8      810.78      847.96    216.69 o 
  -9   5   8     1333.09     1563.22    112.48 o 
  -8   5   8     2815.34     3006.07    208.71 o 
  -7   5   8     9210.06     8529.10    665.48 o 
  -6   5   8      234.13      256.64     43.20 o 
  -5   5   8     5753.23     5517.34    204.75 o 
  -4   5   8    12037.25    11610.74    392.60 o 
  -3   5   8     7422.61     6916.18    176.46 o 
  -2   5   8     3507.21     3376.27    116.73 o 
  -1   5   8      817.29      795.92     57.45 o 
   0   5   8      811.98      908.42    108.46 o 
   1   5   8     1647.44     1803.52    110.90 o 
   2   5   8     2520.39     2512.36    129.72 o 
   3   5   8     3995.19     3741.92    164.14 o 
   4   5   8     4696.62     4350.11    186.28 o 
   5   5   8     4372.93     4225.17    219.54 o 
   6   5   8     1127.89     1343.50    152.83 o 
 -10   6   8     2668.62     2955.69    156.86 o 
  -9   6   8     6028.11     6731.11    234.47 o 
  -8   6   8     3549.58     3730.31    158.39 o 
  -7   6   8     2047.49     1938.94    111.15 o 
  -6   6   8     2236.34     2243.86     91.98 o 
  -5   6   8     1834.58     1741.93     83.35 o 
  -4   6   8     9032.90     8869.73    208.25 o 
  -3   6   8     8012.75     7555.42    188.18 o 
  -2   6   8     7594.76     7226.48    187.03 o 
  -1   6   8     1734.73     1715.26     76.61 o 
   0   6   8     4121.16     4170.80    448.78 o 
   1   6   8      693.46      620.75     74.86 o 
   2   6   8      888.45      934.84     89.65 o 
   3   6   8      827.21      731.85     86.03 o 
   4   6   8     4546.55     4974.75    197.04 o 
   5   6   8      124.41      218.64     61.88 o 
 -10   7   8     1575.84     1486.85    117.87 o 
  -9   7   8     3737.61     3927.46    174.19 o 
  -8   7   8     3599.56     3702.41    156.78 o 
  -7   7   8      170.94      137.01     63.87 o 
  -6   7   8      311.00      315.12     58.74 o 
  -5   7   8      914.53      980.01     66.77 o 
  -4   7   8     4219.01     4245.94    128.96 o 
  -3   7   8    12683.02    12613.47    272.48 o 
  -2   7   8    11509.75    10924.78    505.24 o 
  -1   7   8     4254.26     4116.96    522.35 o 
   0   7   8      469.03      465.46     68.56 o 
   1   7   8     3113.22     3194.46    169.93 o 
   2   7   8     1857.65     1752.72    114.13 o 
   3   7   8     4055.67     4085.29    217.83 o 
   4   7   8     3574.65     4043.83    180.64 o 
   5   7   8     1660.76     1674.21    130.02 o 
 -10   8   8      105.36       53.66     78.12 o 
  -9   8   8     1024.17      906.71     95.26 o 
  -8   8   8      341.09      308.52     60.88 o 
  -7   8   8      308.06      308.87     58.05 o 
  -6   8   8      714.76      825.06     74.99 o 
  -5   8   8     3787.12     3507.33    131.52 o 
  -4   8   8     2717.27     2978.57    172.22 o 
  -3   8   8     3311.12     3522.19    120.00 o 
  -2   8   8     8263.80     7805.98    542.30 o 
  -1   8   8     3890.35     4150.72    170.04 o 
   0   8   8    12828.83    12373.10    449.35 o 
   1   8   8     5520.72     5412.20    206.57 o 
   2   8   8     7620.16     7533.49    682.58 o 
   3   8   8     4783.27     5005.72    200.86 o 
   4   8   8     3579.78     3554.17    171.50 o 
   5   8   8      175.37      278.47     72.07 o 
  -9   9   8      617.68      685.61    149.97 o 
  -8   9   8      271.20      251.83     63.87 o 
  -7   9   8      279.28      351.45     58.85 o 
  -6   9   8      562.66      500.79     62.99 o 
  -5   9   8     1397.88     1457.99    141.83 o 
  -4   9   8      413.67      400.52     49.97 o 
  -3   9   8      420.72      347.63     47.80 o 
  -2   9   8     4163.54     4031.60    168.25 o 
  -1   9   8     9084.64     8772.12    275.40 o 
   0   9   8     1804.54     1808.28    116.23 o 
   1   9   8     9024.04     8742.53    278.69 o 
   2   9   8     8006.57     7892.28    265.72 o 
   3   9   8      470.89      489.41     78.85 o 
   4   9   8      874.16      965.62    101.39 o 
   5   9   8      976.87     1300.02    127.74 o 
  -9  10   8     1557.86     1633.48    119.18 o 
  -8  10   8     1100.52     1111.30     95.12 o 
  -7  10   8      888.10      828.11    107.78 o 
  -6  10   8     2117.83     2241.19    115.83 o 
  -5  10   8      984.81     1022.92     69.37 o 
  -4  10   8     1594.89     1660.68     85.50 o 
  -3  10   8      265.44      301.50     47.15 o 
  -2  10   8     7078.02     7204.28    236.69 o 
  -1  10   8     6650.56     6378.29    355.83 o 
   0  10   8     7092.70     7060.46    241.38 o 
   1  10   8    10538.78    10358.56    317.59 o 
   2  10   8     4748.29     4568.91    219.54 o 
   3  10   8     2299.93     2268.32    137.55 o 
   4  10   8      946.29     1106.61    108.47 o 
   5  10   8     1233.87     1265.99    120.49 o 
  -9  11   8      596.16      725.41    297.10 o 
  -8  11   8      954.46      947.81     91.12 o 
  -7  11   8     3411.06     3381.85    148.96 o 
  -6  11   8      533.69      608.04     72.17 o 
  -5  11   8     3621.06     3895.99    164.23 o 
  -4  11   8      423.00      492.56     55.46 o 
  -3  11   8      436.05      351.92     64.44 o 
  -2  11   8     1170.33     1287.38    102.59 o 
  -1  11   8     4127.10     3854.57    171.80 o 
   0  11   8      818.61      790.63     86.64 o 
   1  11   8     1311.89     1375.96    108.55 o 
   2  11   8     1395.21     1354.55    109.87 o 
   3  11   8     2000.07     1919.90    132.21 o 
   4  11   8       28.06       88.29     59.14 o 
  -9  12   8      503.52      477.87    116.33 o 
  -8  12   8      480.14      413.13     70.28 o 
  -7  12   8     3431.25     3537.45    151.98 o 
  -6  12   8    16665.47    16378.50    409.06 o 
  -5  12   8    10097.13    10223.08    241.88 o 
  -4  12   8     2291.48     2313.53    110.09 o 
  -3  12   8      197.63      250.34     62.19 o 
  -2  12   8     1869.87     1828.41    144.84 o 
  -1  12   8     1200.12     1092.39    100.20 o 
   0  12   8     1180.02     1381.73    106.11 o 
   1  12   8      434.49      444.43     76.53 o 
   2  12   8      349.44      394.10    143.13 o 
   3  12   8      893.63      888.85    154.54 o 
   4  12   8      633.91      814.58    100.24 o 
  -8  13   8      691.70      593.06    115.19 o 
  -7  13   8     5854.74     6072.47    356.40 o 
  -6  13   8      646.63      805.38     82.97 o 
  -5  13   8      953.20      939.71     73.25 o 
  -4  13   8     3711.99     3558.51    128.77 o 
  -3  13   8     1684.36     1699.79    116.76 o 
  -2  13   8      415.80      402.52    122.60 o 
  -1  13   8      834.25      793.78     90.96 o 
   0  13   8      398.46      312.89     87.82 o 
   1  13   8     1013.26      939.87    198.45 o 
   2  13   8     1680.67     1558.52    123.66 o 
   3  13   8     4115.40     4137.63    195.37 o 
   4  13   8      509.53      570.83     94.44 o 
  -8  14   8      200.09      207.57     91.24 o 
  -7  14   8     2337.67     2493.26    130.09 o 
  -6  14   8     9436.48     9799.96    284.33 o 
  -5  14   8     5635.98     5754.50    170.41 o 
  -4  14   8      370.06      378.51     69.32 o 
  -3  14   8     1528.62     1524.62    153.40 o 
  -2  14   8     4199.32     3943.35    269.16 o 
  -1  14   8     2297.18     2382.82    181.34 o 
   0  14   8      326.58      337.18     94.09 o 
   1  14   8       23.77      115.06     57.50 o 
   2  14   8     1438.19     1605.21    309.64 o 
   3  14   8       60.28       26.24     54.56 o 
  -7  15   8      192.56      237.22     90.10 o 
  -6  15   8      442.99      436.70     67.74 o 
  -5  15   8      454.81      393.42     88.18 o 
  -4  15   8      758.17      698.62     99.22 o 
  -3  15   8     4463.11     4599.01    190.17 o 
  -2  15   8     3337.08     3284.47    162.40 o 
  -1  15   8     6434.17     6299.81    340.44 o 
   0  15   8     1827.31     2017.28    131.87 o 
   1  15   8      195.38      154.75     65.58 o 
   2  15   8     2163.58     2169.82    146.48 o 
   3  15   8     3062.48     3108.37    173.19 o 
  -6  16   8      976.10      975.93    140.85 o 
  -5  16   8       61.43       39.42     51.50 o 
  -4  16   8      482.74      464.11     74.73 o 
  -3  16   8     2714.47     2688.49    146.74 o 
  -2  16   8     4014.96     4047.83    301.66 o 
  -1  16   8     3048.85     3116.15    271.44 o 
   0  16   8      907.59      893.06    102.83 o 
   1  16   8       30.68       60.28     76.41 o 
   2  16   8     2769.88     2958.31    172.35 o 
  -6  17   8      354.61      382.07    102.64 o 
  -5  17   8      566.82      623.26     83.01 o 
  -4  17   8       69.62       82.65     58.35 o 
  -3  17   8     1211.17     1328.85    111.98 o 
  -2  17   8     2557.49     2686.65    151.84 o 
  -1  17   8     8309.52     8315.36    412.86 o 
   0  17   8       53.42      -19.03     51.62 o 
   1  17   8     2446.40     2313.24    154.36 o 
  -4  18   8     1085.86     1177.01    110.45 o 
  -3  18   8     1100.05     1015.09    126.02 o 
  -2  18   8     5276.58     5508.17    224.15 o 
  -1  18   8      356.71      327.81     83.26 o 
   0  18   8      521.82      290.95     75.64 o 
  -4 -17   9     1429.85     1510.59    131.38 o 
  -3 -17   9      145.41       56.41    131.73 o 
  -2 -17   9      960.66      955.29    115.32 o 
  -5 -16   9     1682.55     1605.55    133.33 o 
  -4 -16   9      737.75      774.38    104.37 o 
  -3 -16   9      522.37      510.71     89.00 o 
  -2 -16   9      363.29      261.32     75.26 o 
  -1 -16   9     1898.61     1937.28    203.01 o 
   0 -16   9     2082.19     2067.94    146.29 o 
  -6 -15   9       23.32     -102.64    102.64 o 
  -5 -15   9      368.97      240.17     76.37 o 
  -4 -15   9      924.10      966.31    110.13 o 
  -3 -15   9     2886.52     2775.43    256.04 o 
  -2 -15   9     2498.75     2575.57    157.28 o 
  -1 -15   9     2039.15     2061.28    148.39 o 
   0 -15   9      959.07     1211.89    115.35 o 
   1 -15   9     1167.91     1162.09    293.11 o 
  -7 -14   9     2808.94     3172.60    170.92 o 
  -6 -14   9      157.38      105.93     69.00 o 
  -5 -14   9     1277.92     1256.82    190.46 o 
  -4 -14   9     4806.84     4728.42    207.90 o 
  -3 -14   9      379.72      575.30     88.42 o 
  -2 -14   9      378.81      331.73     81.77 o 
  -1 -14   9     2417.63     2364.57    153.03 o 
   0 -14   9     5966.41     6215.85    248.19 o 
   1 -14   9     3315.76     3378.32    179.73 o 
   2 -14   9      672.30      513.51     90.16 o 
  -7 -13   9     1779.76     1712.65    132.36 o 
  -6 -13   9     3962.91     4573.91    190.97 o 
  -5 -13   9     5019.45     4828.85    333.02 o 
  -4 -13   9     1072.20     1124.91    153.97 o 
  -3 -13   9     7249.51     7110.26    262.45 o 
  -2 -13   9     2439.24     2518.07    152.51 o 
  -1 -13   9      436.52      567.17     89.33 o 
   0 -13   9       41.37       42.22     58.92 o 
   1 -13   9      468.93      427.14    109.49 o 
   2 -13   9     1079.68     1225.97    117.56 o 
  -8 -12   9     1249.86     1459.83    171.07 o 
  -7 -12   9     2242.55     2634.53    153.03 o 
  -6 -12   9      275.37      256.28     68.43 o 
  -5 -12   9     4527.21     4581.79    189.94 o 
  -4 -12   9     9844.26     9301.86    481.29 o 
  -3 -12   9     1712.45     1841.38    128.77 o 
  -2 -12   9     1077.61     1153.05    110.11 o 
  -1 -12   9      124.60       86.20     57.32 o 
   0 -12   9     1079.51     1015.60    104.40 o 
   1 -12   9     1458.50     1208.86    114.78 o 
   2 -12   9      937.22      834.25     98.08 o 
   3 -12   9     3459.13     3500.36    197.88 o 
  -8 -11   9      547.15      550.86    119.75 o 
  -7 -11   9     4426.01     4502.96    193.23 o 
  -6 -11   9     2643.13     2708.33    146.88 o 
  -5 -11   9     3733.00     3491.45    160.75 o 
  -4 -11   9      281.28      211.53     68.43 o 
  -3 -11   9     2364.68     2318.41    139.42 o 
  -2 -11   9     6677.79     7056.53    391.19 o 
  -1 -11   9     6357.57     6342.50    235.86 o 
   0 -11   9      153.01      124.24     64.36 o 
   1 -11   9     1845.98     1967.43    132.75 o 
   2 -11   9      701.39      681.86    126.02 o 
   3 -11   9       78.33       89.07     63.67 o 
  -9 -10   9     2936.96     3263.73    204.72 o 
  -8 -10   9     4839.28     5153.27    243.50 o 
  -7 -10   9     1661.80     1747.06     99.02 o 
  -6 -10   9       12.21      -46.80     57.59 o 
  -5 -10   9     3154.34     3101.88    149.10 o 
  -4 -10   9     1260.80     1392.11    100.17 o 
  -3 -10   9      853.42      850.80    106.72 o 
  -2 -10   9      621.94      796.43    123.17 o 
  -1 -10   9     1206.14     1103.40    146.55 o 
   0 -10   9     1872.44     1903.31    128.88 o 
   1 -10   9     4264.34     4338.08    236.08 o 
   2 -10   9     3199.62     3313.64    183.05 o 
   3 -10   9      479.63      586.22     86.87 o 
  -9  -9   9     1960.80     1917.89    367.81 o 
  -8  -9   9      155.29      344.29     70.80 o 
  -7  -9   9      182.02      247.71     50.49 o 
  -6  -9   9      275.60      272.88     49.22 o 
  -5  -9   9     1421.33     1473.26    104.50 o 
  -4  -9   9      780.06      857.33    114.05 o 
  -3  -9   9     2490.39     2544.93    127.19 o 
  -2  -9   9     5028.41     4911.95    200.00 o 
  -1  -9   9     3633.20     3661.44    169.62 o 
   0  -9   9     1310.99     1285.26    109.58 o 
   1  -9   9     3007.59     2922.63    158.07 o 
   2  -9   9     2833.40     2802.97    152.87 o 
   3  -9   9     4035.72     3923.85    249.20 o 
   4  -9   9     2596.51     2419.84    151.60 o 
  -9  -8   9        2.55       92.95     62.90 o 
  -8  -8   9     1307.25     1225.31    103.80 o 
  -7  -8   9     2806.51     2885.93    158.98 o 
  -6  -8   9     3528.88     3563.06    124.44 o 
  -5  -8   9     3593.09     3560.91    119.79 o 
  -4  -8   9     3786.95     3343.20    308.50 o 
  -3  -8   9     1598.60     1541.13    128.88 o 
  -2  -8   9     2131.66     2137.90     94.21 o 
  -1  -8   9     1249.26     1261.39    108.22 o 
   0  -8   9     2049.12     2313.47    133.45 o 
   1  -8   9     2029.38     2073.54    130.98 o 
   2  -8   9     4359.99     4136.70    184.63 o 
   3  -8   9      578.60      654.71     88.13 o 
   4  -8   9     4113.57     3896.69    190.57 o 
  -9  -7   9     2922.20     3189.64    166.84 o 
  -8  -7   9     1596.27     1520.74    143.70 o 
  -7  -7   9     3026.37     3281.59    144.55 o 
  -6  -7   9     1164.80     1211.34     93.04 o 
  -5  -7   9     1446.40     1378.07     77.93 o 
  -4  -7   9     3981.48     3834.58    121.96 o 
  -3  -7   9     2780.55     3011.86    133.95 o 
  -2  -7   9     1468.74     1558.73     80.93 o 
  -1  -7   9     1672.78     1770.76     85.65 o 
   0  -7   9     2145.26     2049.77    129.55 o 
   1  -7   9     4587.33     4596.95    189.34 o 
   2  -7   9     1798.19     1648.64    121.03 o 
   3  -7   9     4744.79     4468.55    195.41 o 
   4  -7   9     2424.35     2708.58    249.20 o 
 -10  -6   9      132.18      196.16     74.33 o 
  -9  -6   9     1302.20     1112.59    180.77 o 
  -8  -6   9     2466.25     2628.12    140.29 o 
  -7  -6   9     3208.19     3185.17    146.24 o 
  -6  -6   9     4181.31     4378.38    183.88 o 
  -5  -6   9     2175.57     2056.09     90.66 o 
  -4  -6   9     1253.24     1237.60     69.65 o 
  -3  -6   9     1990.93     1920.96     84.70 o 
  -2  -6   9    10112.18    10238.21    207.08 o 
  -1  -6   9     5616.86     5799.00    158.03 o 
   0  -6   9    13853.95    13811.96    382.39 o 
   1  -6   9     3592.06     3383.38    160.23 o 
   2  -6   9      628.75      543.05     78.62 o 
   3  -6   9      545.77      540.01     77.27 o 
   4  -6   9     1441.12     1519.22    122.11 o 
 -10  -5   9     5354.77     5034.50    220.95 o 
  -9  -5   9     4769.34     4909.58    251.48 o 
  -8  -5   9     3671.49     4016.99    174.99 o 
  -7  -5   9      626.20      811.68     91.24 o 
  -6  -5   9     4220.81     4296.10    147.55 o 
  -5  -5   9     4726.26     4815.59    141.29 o 
  -4  -5   9     2361.52     2160.11    115.86 o 
  -3  -5   9     6372.76     6248.45    162.26 o 
  -2  -5   9     2580.76     2597.13     92.25 o 
  -1  -5   9     2992.12     3137.34    113.50 o 
   0  -5   9       13.71        2.90     32.94 o 
   1  -5   9       54.31       23.78     45.34 o 
   2  -5   9      126.40       81.99     65.01 o 
   3  -5   9      359.22      317.35     67.12 o 
   4  -5   9      234.70      237.06     99.79 o 
   5  -5   9      796.36      653.50    125.45 o 
 -10  -4   9       78.98      127.39     68.06 o 
  -9  -4   9      259.95      343.76     78.18 o 
  -8  -4   9      556.39      589.86     78.92 o 
  -7  -4   9     6793.77     6638.56    216.13 o 
  -6  -4   9      118.30      134.52     41.56 o 
  -5  -4   9     8433.48     8001.45    195.23 o 
  -4  -4   9    11349.54    10594.76    236.78 o 
  -3  -4   9     1793.95     1901.88    112.79 o 
  -2  -4   9    10906.77    10624.79    201.54 o 
  -1  -4   9     7176.71     6995.10    179.41 o 
   0  -4   9     5314.67     5377.72    149.96 o 
   1  -4   9     6581.05     6503.71    227.65 o 
   2  -4   9     5981.92     5902.33    528.62 o 
   3  -4   9      142.73      107.94     56.34 o 
   4  -4   9      966.75      971.66    103.85 o 
   5  -4   9      113.23      161.02     65.71 o 
 -10  -3   9     1391.89     1342.71    118.95 o 
  -9  -3   9      892.88      929.61     99.15 o 
  -8  -3   9     5856.91     6064.78    299.38 o 
  -7  -3   9     5847.28     5630.07    197.18 o 
  -6  -3   9     6272.62     6113.85    244.81 o 
  -5  -3   9     5621.14     5420.53    152.41 o 
  -4  -3   9      342.09      509.91     51.66 o 
  -3  -3   9     1545.01     1606.56     78.28 o 
  -2  -3   9     2723.13     2751.88    118.79 o 
  -1  -3   9     5495.42     5262.73    148.57 o 
   0  -3   9      350.89      387.35     49.56 o 
   1  -3   9     1779.41     1827.99     85.59 o 
   2  -3   9      627.47      577.12     77.47 o 
   3  -3   9     1444.10     1402.70    213.27 o 
   4  -3   9     2974.46     3057.80    161.05 o 
   5  -3   9     1710.56     1781.11    133.57 o 
 -10  -2   9     1316.15     1469.63    123.55 o 
  -9  -2   9      801.68      931.38    101.21 o 
  -8  -2   9     1814.23     1933.13    278.85 o 
  -7  -2   9      110.68      111.93     82.12 o 
  -6  -2   9     5870.14     6029.05    165.77 o 
  -5  -2   9     3423.79     3472.00    180.57 o 
  -4  -2   9     6760.24     6602.43    172.26 o 
  -3  -2   9     9415.80     9081.57    221.28 o 
  -2  -2   9     7892.06     7785.48    239.14 o 
  -1  -2   9     3275.91     3409.57    133.48 o 
   0  -2   9     1179.93     1199.31     72.04 o 
   1  -2   9      952.73      925.21     66.45 o 
   2  -2   9     4261.62     4393.05    137.75 o 
   3  -2   9     1038.88     1124.57    103.57 o 
   4  -2   9     1219.58     1300.09    112.27 o 
   5  -2   9     1383.38     1448.62    120.97 o 
 -10  -1   9       70.95      -11.77     58.05 o 
  -9  -1   9     1606.57     1741.40    123.63 o 
  -8  -1   9     2252.14     2173.60    204.72 o 
  -7  -1   9     4542.58     4620.64    174.53 o 
  -6  -1   9     1223.60     1285.36     76.67 o 
  -5  -1   9      439.66      537.62     56.13 o 
  -4  -1   9     2791.30     2643.05    100.85 o 
  -3  -1   9     2899.02     2839.10    103.98 o 
  -2  -1   9     4170.75     3997.10    125.77 o 
  -1  -1   9     4964.62     4857.60    142.17 o 
   0  -1   9     4922.52     4678.28    140.24 o 
   1  -1   9     4629.33     4631.48    139.05 o 
   2  -1   9     1545.07     1494.38    118.63 o 
   3  -1   9    12519.15    11861.10    350.72 o 
   4  -1   9     3765.42     3852.61    176.96 o 
   5  -1   9      357.61      448.60     97.51 o 
 -10   0   9     5540.83     5566.74    321.62 o 
  -9   0   9      692.15      770.41     89.89 o 
  -8   0   9     1318.92     1347.59    101.99 o 
  -7   0   9      387.75      429.80     64.92 o 
  -6   0   9     8478.97     8247.27    203.52 o 
  -5   0   9     1642.77     1683.48     82.88 o 
  -4   0   9      432.72      393.40     47.97 o 
  -3   0   9      994.80     1035.81     73.71 o 
  -2   0   9     1356.35     1434.03     76.06 o 
  -1   0   9      580.77      506.33     54.04 o 
   0   0   9       32.00       18.34     44.38 o 
   1   0   9     2908.39     3039.59    114.56 o 
   2   0   9     5117.54     5260.57    177.54 o 
   3   0   9      242.84      314.84     85.50 o 
   4   0   9     2959.24     3015.56    158.07 o 
   5   0   9        2.06      117.47    100.36 o 
 -10   1   9       78.84       73.15     59.61 o 
  -9   1   9     1613.99     1607.90    119.35 o 
  -8   1   9     2152.72     2023.60    120.15 o 
  -7   1   9     4682.51     4482.66    171.36 o 
  -6   1   9     1293.40     1357.13     79.24 o 
  -5   1   9      446.73      451.62     49.49 o 
  -4   1   9     2943.41     2822.22    105.87 o 
  -3   1   9     2742.72     2589.67    100.78 o 
  -2   1   9     4229.26     4288.07    130.86 o 
  -1   1   9     4820.14     4775.35    140.46 o 
   0   1   9     4850.17     4886.96    143.18 o 
   1   1   9     4484.00     4374.46    137.01 o 
   2   1   9     1478.41     1495.25     82.30 o 
   3   1   9    12488.18    12596.64    278.63 o 
   4   1   9     3710.83     3776.00    171.53 o 
   5   1   9      332.04      447.07    127.74 o 
 -10   2   9     1374.79     1501.05    148.26 o 
  -9   2   9      907.76     1078.32    103.63 o 
  -8   2   9     1584.22     1802.81    114.06 o 
  -7   2   9       72.38       98.61     46.76 o 
  -6   2   9     6031.50     5930.92    165.25 o 
  -5   2   9     3325.20     3255.04    115.36 o 
  -4   2   9     7078.05     6930.38    177.61 o 
  -3   2   9     9318.49     8918.68    360.22 o 
  -2   2   9     7596.43     7571.08    191.65 o 
  -1   2   9     3213.16     3517.92    117.80 o 
   0   2   9     1137.04     1071.60    100.97 o 
   1   2   9      979.24      969.34     67.30 o 
   2   2   9     4330.06     4415.00    144.05 o 
   3   2   9     1146.69     1240.59    104.43 o 
   4   2   9     1141.79     1104.51    105.21 o 
   5   2   9     1346.84     1271.65    179.06 o 
 -10   3   9     1416.10     1450.07    122.89 o 
  -9   3   9      799.91      829.36     94.69 o 
  -8   3   9     5752.18     5751.89    297.67 o 
  -7   3   9     5886.00     5902.64    200.80 o 
  -6   3   9     6246.62     6221.64    170.47 o 
  -5   3   9     5534.46     5456.13    338.44 o 
  -4   3   9      302.41      341.77     68.19 o 
  -3   3   9     1594.20     1469.74     79.78 o 
  -2   3   9     2818.28     2919.19    108.65 o 
  -1   3   9     5281.73     5115.06    148.02 o 
   0   3   9      410.59      450.15     92.39 o 
   1   3   9     1928.15     1912.49    132.56 o 
   2   3   9      669.51      763.78     81.53 o 
   3   3   9     1445.95     1366.25    107.65 o 
   4   3   9     2925.16     3075.05    157.75 o 
   5   3   9     1668.98     1709.29    156.25 o 
 -10   4   9      113.18      235.68     72.90 o 
  -9   4   9      270.78      250.29     68.06 o 
  -8   4   9      520.24      505.36     71.56 o 
  -7   4   9     6678.59     6306.53    312.49 o 
  -6   4   9      130.16      194.25     43.94 o 
  -5   4   9     8234.69     8011.51    353.39 o 
  -4   4   9    11581.18    10904.61    246.06 o 
  -3   4   9     1820.42     1833.27    111.68 o 
  -2   4   9    10787.80    10573.30    254.25 o 
  -1   4   9     7339.26     7081.86    180.96 o 
   0   4   9     5229.55     5083.23    148.82 o 
   1   4   9     6645.22     6518.75    228.10 o 
   2   4   9     5984.72     6052.06    218.40 o 
   3   4   9      154.98      281.47     66.03 o 
   4   4   9      889.85     1110.43    102.92 o 
   5   4   9      135.72      223.72     82.69 o 
 -10   5   9     5523.22     5833.79    228.06 o 
  -9   5   9     4591.89     4401.81    232.09 o 
  -8   5   9     3713.02     3912.09    168.71 o 
  -7   5   9      598.93      628.74     84.97 o 
  -6   5   9     4095.79     4014.88    244.44 o 
  -5   5   9     4900.96     4752.16    144.94 o 
  -4   5   9     2467.63     2479.29    101.97 o 
  -3   5   9     6474.68     6493.76    229.79 o 
  -2   5   9     2466.05     2458.86    133.12 o 
  -1   5   9     3082.83     3361.87    115.96 o 
   0   5   9       21.21       62.70     78.69 o 
   1   5   9       63.20       71.34     93.52 o 
   2   5   9      100.70       32.64     47.89 o 
   3   5   9      372.82      425.51     74.02 o 
   4   5   9      244.51      226.97     70.39 o 
   5   5   9      816.49      984.79    106.60 o 
 -10   6   9      125.53      160.94     63.57 o 
  -9   6   9     1280.17     1518.31    181.91 o 
  -8   6   9     2553.47     2492.99    131.42 o 
  -7   6   9     3343.84     3054.15    139.10 o 
  -6   6   9     4142.47     4072.41    319.56 o 
  -5   6   9     2113.89     2013.32    122.39 o 
  -4   6   9     1278.76     1229.29     77.54 o 
  -3   6   9     1927.60     1994.54     93.77 o 
  -2   6   9    10304.25    10143.33    302.17 o 
  -1   6   9     5357.98     5229.38    203.31 o 
   0   6   9    13613.30    13730.43    381.40 o 
   1   6   9     3585.38     3660.59    164.67 o 
   2   6   9      736.31      805.30     99.79 o 
   3   6   9      557.17      395.67     73.90 o 
   4   6   9     1516.29     1494.65    120.84 o 
  -9   7   9     2881.93     3038.07    168.79 o 
  -8   7   9     1622.47     1617.85    196.16 o 
  -7   7   9     3102.63     2994.44    140.43 o 
  -6   7   9     1132.19     1053.30     74.49 o 
  -5   7   9     1340.20     1482.80     96.01 o 
  -4   7   9     4219.50     4239.60    238.26 o 
  -3   7   9     2659.10     2703.66    110.51 o 
  -2   7   9     1472.90     1390.85    104.84 o 
  -1   7   9     1714.99     1678.50    115.82 o 
   0   7   9     2209.70     2201.93    138.57 o 
   1   7   9     4382.61     4295.61    186.27 o 
   2   7   9     1747.31     1702.21    120.44 o 
   3   7   9     4840.49     4712.92    196.68 o 
   4   7   9     2362.70     2592.01    152.62 o 
  -9   8   9        3.01       39.19     53.15 o 
  -8   8   9     1264.40     1424.16    124.31 o 
  -7   8   9     2848.77     2784.05    309.07 o 
  -6   8   9     3524.39     3258.67    210.99 o 
  -5   8   9     3390.76     3336.23    122.10 o 
  -4   8   9     3948.76     4092.68    134.22 o 
  -3   8   9     1542.79     1540.85     85.25 o 
  -2   8   9     2274.83     2299.02    147.12 o 
  -1   8   9     1203.82     1207.79    104.93 o 
   0   8   9     2139.86     2071.76    130.63 o 
   1   8   9     2120.02     2179.00    135.44 o 
   2   8   9     4384.89     4485.87    193.51 o 
   3   8   9      610.48      565.18     85.57 o 
   4   8   9     4011.73     4452.77    199.88 o 
  -9   9   9     2014.61     2138.97    130.38 o 
  -8   9   9      149.18      300.58     63.26 o 
  -7   9   9      183.50      303.46    104.36 o 
  -6   9   9      217.71      185.50     50.98 o 
  -5   9   9     1327.81     1207.55     78.33 o 
  -4   9   9      884.14      906.76     85.74 o 
  -3   9   9     2456.11     2504.89    123.57 o 
  -2   9   9     5260.54     5091.42    282.84 o 
  -1   9   9     3466.31     3613.68    169.21 o 
   0   9   9     1310.32     1395.51    113.93 o 
   1   9   9     3135.76     3161.53    286.26 o 
   2   9   9     2824.56     2588.05    148.64 o 
   3   9   9     4069.56     4169.06    199.02 o 
   4   9   9     2550.66     2602.43    206.43 o 
  -9  10   9     2902.97     3249.32    160.48 o 
  -8  10   9     4978.84     5158.79    198.15 o 
  -7  10   9     1737.91     1693.80    109.46 o 
  -6  10   9        7.36       70.12     45.43 o 
  -5  10   9     3122.92     2989.96    117.29 o 
  -4  10   9     1252.61     1135.43     79.87 o 
  -3  10   9      893.42      961.63     95.55 o 
  -2  10   9      575.44      559.05     81.55 o 
  -1  10   9     1143.54     1208.30    107.71 o 
   0  10   9     1958.43     1927.04    130.21 o 
   1  10   9     4250.64     3977.91    309.07 o 
   2  10   9     3220.25     3214.23    168.52 o 
   3  10   9      444.74      406.77     81.53 o 
  -8  11   9      532.56      537.39     78.11 o 
  -7  11   9     4418.67     4298.00    175.29 o 
  -6  11   9     2795.10     2589.79    131.09 o 
  -5  11   9     3686.68     3742.91    136.07 o 
  -4  11   9      329.59      378.67     55.69 o 
  -3  11   9     2287.51     2243.64    130.31 o 
  -2  11   9     6821.68     6710.53    241.97 o 
  -1  11   9     6043.24     5762.63    224.70 o 
   0  11   9      122.00      166.09     61.66 o 
   1  11   9     1978.97     2041.77    159.67 o 
   2  11   9      641.88      700.12     95.21 o 
   3  11   9       61.61      139.39     75.27 o 
  -8  12   9     1215.75     1348.77    106.80 o 
  -7  12   9     2189.15     2266.89    129.28 o 
  -6  12   9      306.18      367.91     95.23 o 
  -5  12   9     4707.63     4870.51    156.24 o 
  -4  12   9     9516.02     9905.48    244.52 o 
  -3  12   9     1829.22     1873.51    189.89 o 
  -2  12   9     1027.54     1060.88    135.15 o 
  -1  12   9      129.23      127.09     67.86 o 
   0  12   9     1033.76     1103.20    140.28 o 
   1  12   9     1519.47     1523.91    124.27 o 
   2  12   9      957.43     1020.03    126.02 o 
   3  12   9     3415.64     3364.91    180.50 o 
  -7  13   9     1805.97     1836.01    118.93 o 
  -6  13   9     3919.49     3809.15    167.53 o 
  -5  13   9     5011.48     5079.71    175.01 o 
  -4  13   9     1134.15     1314.61    110.90 o 
  -3  13   9     7144.72     7503.75    259.42 o 
  -2  13   9     2454.13     2685.09    150.68 o 
  -1  13   9      449.86      538.52    135.15 o 
   0  13   9       35.19      -70.30     91.24 o 
   1  13   9      479.06      432.05     81.62 o 
   2  13   9     1052.01      968.21    110.56 o 
  -7  14   9     2764.68     3038.34    150.39 o 
  -6  14   9      180.72      270.89     64.02 o 
  -5  14   9     1372.05     1266.15     87.94 o 
  -4  14   9     4753.37     4914.83    202.93 o 
  -3  14   9      393.05      482.05     79.52 o 
  -2  14   9      384.58      505.14    118.04 o 
  -1  14   9     2344.48     2551.99    200.73 o 
   0  14   9     5939.39     5898.42    281.70 o 
   1  14   9     3431.01     3251.61    176.45 o 
   2  14   9      641.27      576.01     94.14 o 
  -6  15   9       16.71        9.50     86.68 o 
  -5  15   9      429.39      553.55     82.18 o 
  -4  15   9      911.57      907.54    100.80 o 
  -3  15   9     2921.69     2962.08    253.76 o 
  -2  15   9     2586.17     2514.38    151.62 o 
  -1  15   9     2038.35     2343.52    248.63 o 
   0  15   9      899.56      896.94    138.57 o 
   1  15   9     1217.84     1074.02    127.74 o 
  -5  16   9     1661.40     1896.12    148.83 o 
  -4  16   9      816.80      740.70     91.99 o 
  -3  16   9      498.44      507.37    133.44 o 
  -2  16   9      352.41      366.10    102.07 o 
  -1  16   9     1846.25     1862.98    136.86 o 
   0  16   9     2074.06     1958.14    143.13 o 
  -4  17   9     1379.31     1401.50    119.36 o 
  -3  17   9      140.84      175.13     68.31 o 
  -2  17   9      970.03     1007.88    112.43 o 
  -4 -15  10     1760.56     1672.52    138.19 o 
  -3 -15  10     1673.12     1533.97    136.52 o 
  -2 -15  10      367.48      323.53     83.12 o 
  -5 -14  10        7.90       14.58     76.41 o 
  -4 -14  10      330.73      306.43    122.60 o 
  -3 -14  10     3974.87     3925.08    199.47 o 
  -2 -14  10      868.93      824.27    106.25 o 
  -1 -14  10     1149.64     1074.39    119.20 o 
  -6 -13  10      538.98      411.72    145.98 o 
  -5 -13  10     3863.31     3621.06    306.79 o 
  -4 -13  10     9203.83     9775.91    326.92 o 
  -3 -13  10     3831.35     4058.13    197.85 o 
  -2 -13  10      880.23     1035.78    113.96 o 
  -1 -13  10     2253.85     2390.40    156.18 o 
   0 -13  10      808.63      830.57    107.41 o 
  -7 -12  10      353.91      315.99     82.12 o 
  -6 -12  10      363.73      254.84     70.97 o 
  -5 -12  10     2511.80     2539.88    258.89 o 
  -4 -12  10     1122.64     1147.66    137.43 o 
  -3 -12  10     7594.81     7639.21    279.16 o 
  -2 -12  10     3840.70     4346.45    317.63 o 
  -1 -12  10      700.03      754.87    100.53 o 
   0 -12  10     2768.68     3041.01    173.89 o 
   1 -12  10      881.14      920.40    247.49 o 
  -7 -11  10      727.23      925.49    148.26 o 
  -6 -11  10     2559.65     2622.25    149.03 o 
  -5 -11  10     6676.77     6613.20    237.14 o 
  -4 -11  10     6046.22     5835.58    237.79 o 
  -3 -11  10     2969.36     2972.99    207.57 o 
  -2 -11  10      389.62      459.48    113.48 o 
  -1 -11  10       67.69      -30.79     56.45 o 
   0 -11  10     2099.70     2479.70    156.14 o 
   1 -11  10     1928.02     2046.74    142.77 o 
  -8 -10  10     1387.13     1752.94    174.50 o 
  -7 -10  10     1667.63     1695.90    125.78 o 
  -6 -10  10      293.90      274.14     69.04 o 
  -5 -10  10     2588.91     2564.85    141.35 o 
  -4 -10  10     1263.97     1148.63     99.34 o 
  -3 -10  10      374.27      450.96     90.10 o 
  -2 -10  10      836.94      730.61     95.08 o 
  -1 -10  10      104.48      119.68     60.97 o 
   0 -10  10     1021.34     1178.77    233.80 o 
   1 -10  10     5441.79     5278.30    227.50 o 
   2 -10  10     4010.32     3954.10    201.87 o 
  -8  -9  10     3643.87     3829.08    175.23 o 
  -7  -9  10     2440.78     2621.05    150.79 o 
  -6  -9  10       32.49       72.25     80.40 o 
  -5  -9  10      301.62      212.30     97.51 o 
  -4  -9  10      558.08      509.76     72.69 o 
  -3  -9  10      252.60      289.28     73.40 o 
  -2  -9  10      431.59      548.93    102.64 o 
  -1  -9  10      224.33      201.99     82.12 o 
   0  -9  10     2054.25     1942.33    133.72 o 
   1  -9  10      709.82      788.01    160.24 o 
   2  -9  10     2978.07     2804.05    162.22 o 
  -8  -8  10     2905.44     3245.77    160.46 o 
  -7  -8  10     2792.49     2923.84    122.20 o 
  -6  -8  10     1353.56     1397.70     84.03 o 
  -5  -8  10      330.09      262.80     64.98 o 
  -4  -8  10      264.83      149.10     89.53 o 
  -3  -8  10     1470.21     1614.61     87.01 o 
  -2  -8  10      975.90      848.18     94.93 o 
  -1  -8  10     1886.67     1949.32    132.34 o 
   0  -8  10     1497.72     1536.59    123.58 o 
   1  -8  10     1863.12     1873.07    194.45 o 
   2  -8  10      696.83      703.35     93.89 o 
   3  -8  10     4473.56     4508.96    208.76 o 
  -9  -7  10      191.37      316.30     75.14 o 
  -8  -7  10     2755.73     2990.84    152.63 o 
  -7  -7  10     3188.16     3362.46    166.51 o 
  -6  -7  10     4643.88     4644.64    169.49 o 
  -5  -7  10     2113.22     2272.66     98.54 o 
  -4  -7  10     1512.78     1624.51    111.12 o 
  -3  -7  10      830.47      937.61     76.37 o 
  -2  -7  10     2395.97     2589.72    107.08 o 
  -1  -7  10     3790.52     3525.47    172.39 o 
   0  -7  10     2211.80     2284.36    139.47 o 
   1  -7  10       79.33       99.10    114.05 o 
   2  -7  10     2752.50     2704.65    156.68 o 
   3  -7  10     4156.18     4042.44    195.17 o 
  -9  -6  10      337.78      329.42     76.61 o 
  -8  -6  10     1660.49     1771.43    121.49 o 
  -7  -6  10     5567.62     5560.72    197.98 o 
  -6  -6  10     2489.43     2323.46    105.04 o 
  -5  -6  10     3017.96     3005.23    112.89 o 
  -4  -6  10       42.79        7.58     34.68 o 
  -3  -6  10     1093.10     1133.33     93.65 o 
  -2  -6  10      702.71      663.58     64.78 o 
  -1  -6  10     4533.28     4396.19    194.16 o 
   0  -6  10     3385.09     3585.80    320.48 o 
   1  -6  10     1352.99     1589.45    118.43 o 
   2  -6  10      406.66      418.50    127.74 o 
   3  -6  10     1045.25      947.73    107.97 o 
  -9  -5  10      882.66      954.85    127.16 o 
  -8  -5  10      651.96      582.95     81.02 o 
  -7  -5  10      663.75      624.38     91.81 o 
  -6  -5  10     3224.40     3223.40    130.73 o 
  -5  -5  10      476.57      502.66     55.12 o 
  -4  -5  10     1461.72     1357.40     76.38 o 
  -3  -5  10     1732.74     1886.12    102.63 o 
  -2  -5  10    17486.44    17371.16    431.79 o 
  -1  -5  10    11570.23    11658.89    266.06 o 
   0  -5  10     3054.80     3136.15    272.58 o 
   1  -5  10      475.60      506.79     78.05 o 
   2  -5  10      289.25      328.95     73.90 o 
   3  -5  10     1550.08     1704.38    275.43 o 
  -9  -4  10      204.25      198.59     83.26 o 
  -8  -4  10      308.20      345.28     68.32 o 
  -7  -4  10     1528.76     1387.06     99.99 o 
  -6  -4  10     2305.85     2285.99    102.92 o 
  -5  -4  10     7484.32     7232.35    259.25 o 
  -4  -4  10      670.10      750.29     64.70 o 
  -3  -4  10     7839.83     7602.79    288.50 o 
  -2  -4  10     3874.97     3862.42    110.44 o 
  -1  -4  10      337.03      471.44     59.04 o 
   0  -4  10     3868.82     4038.02    185.64 o 
   1  -4  10      646.90      597.18     79.86 o 
   2  -4  10        9.38       29.78     54.39 o 
   3  -4  10      261.39      252.98     68.98 o 
  -9  -3  10      155.31      217.69     67.31 o 
  -8  -3  10      150.16      113.45     54.68 o 
  -7  -3  10     1997.41     2192.26    206.43 o 
  -6  -3  10     4252.57     4243.75    138.61 o 
  -5  -3  10     9293.31     8628.02    213.43 o 
  -4  -3  10     2697.58     2581.32    105.66 o 
  -3  -3  10     1858.19     1787.77    107.11 o 
  -2  -3  10    14421.62    14387.11    260.73 o 
  -1  -3  10     6171.78     6248.76    174.49 o 
   0  -3  10     1669.93     1739.76     89.60 o 
   1  -3  10     1417.29     1462.72    112.33 o 
   2  -3  10     3072.76     3004.07    257.18 o 
   3  -3  10     1089.76     1210.66    162.52 o 
   4  -3  10     1327.52     1392.97    122.87 o 
  -9  -2  10      584.58      756.49    150.55 o 
  -8  -2  10      353.45      386.62     92.95 o 
  -7  -2  10     5710.57     5854.62    208.14 o 
  -6  -2  10     3254.25     3276.84    121.24 o 
  -5  -2  10     4368.95     4454.31    139.19 o 
  -4  -2  10     3747.23     3841.09    127.72 o 
  -3  -2  10     2072.31     1930.28     90.16 o 
  -2  -2  10     2598.19     2561.41    105.48 o 
  -1  -2  10     2333.55     2554.28    105.12 o 
   0  -2  10      143.89      138.83     42.69 o 
   1  -2  10     3876.53     3939.53    134.24 o 
   2  -2  10     1266.65     1257.41    109.14 o 
   3  -2  10     3623.00     3700.76    180.30 o 
   4  -2  10      729.71      748.30     95.08 o 
  -9  -1  10     3056.01     3096.61    353.55 o 
  -8  -1  10      405.06      363.19    100.36 o 
  -7  -1  10      235.85      180.55     57.24 o 
  -6  -1  10     4004.07     3755.86    131.24 o 
  -5  -1  10     4845.92     4545.86    143.09 o 
  -4  -1  10      908.37      832.20     65.59 o 
  -3  -1  10      110.49      137.53     47.42 o 
  -2  -1  10      610.14      692.29     63.50 o 
  -1  -1  10      491.59      507.02     84.53 o 
   0  -1  10      821.03      888.39     70.59 o 
   1  -1  10     3780.11     3698.65    229.84 o 
   2  -1  10     5417.38     5885.79    169.56 o 
   3  -1  10     3172.38     3470.72    171.50 o 
   4  -1  10      244.87      236.08    115.19 o 
  -9   0  10     1207.76     1516.08    148.83 o 
  -8   0  10     2044.38     2054.79    187.61 o 
  -7   0  10     1702.21     1633.98    105.22 o 
  -6   0  10      618.07      593.71     60.45 o 
  -5   0  10      220.75      243.26     47.52 o 
  -4   0  10     1126.15     1100.01     73.45 o 
  -3   0  10      172.40      143.11     42.06 o 
  -2   0  10       27.16       30.37     35.56 o 
  -1   0  10     4042.80     4110.21    136.31 o 
   0   0  10      842.00     1028.84     73.03 o 
   1   0  10     1623.80     1713.31     90.32 o 
   2   0  10     3690.49     3528.13    128.94 o 
   3   0  10    11861.24    11546.35    548.58 o 
   4   0  10     2178.25     2574.09    244.07 o 
  -9   1  10     3145.19     3247.20    167.65 o 
  -8   1  10      468.71      334.51     65.72 o 
  -7   1  10      265.78      297.23     62.10 o 
  -6   1  10     3982.90     3969.35    134.14 o 
  -5   1  10     4793.40     4786.62    147.14 o 
  -4   1  10      934.41      831.34     66.03 o 
  -3   1  10      145.97      170.13     42.13 o 
  -2   1  10      505.89      461.05     53.31 o 
  -1   1  10      486.54      532.48     57.72 o 
   0   1  10      903.09      886.35     80.15 o 
   1   1  10     3840.93     3395.41    125.14 o 
   2   1  10     5361.87     5226.64    163.10 o 
   3   1  10     3192.60     3309.83    164.56 o 
   4   1  10      245.89      272.58    123.17 o 
  -9   2  10      595.48      655.61     86.69 o 
  -8   2  10      299.26      326.34     65.43 o 
  -7   2  10     5931.27     5680.28    201.54 o 
  -6   2  10     3234.79     3213.34    157.12 o 
  -5   2  10     4204.40     3985.60    158.43 o 
  -4   2  10     3780.84     3660.42    128.42 o 
  -3   2  10     2156.70     2135.22     96.59 o 
  -2   2  10     2600.46     2600.81    105.40 o 
  -1   2  10     2279.36     2325.27    122.89 o 
   0   2  10      111.02      113.06     41.52 o 
   1   2  10     3796.73     4014.35    135.96 o 
   2   2  10     1222.20     1391.27    112.34 o 
   3   2  10     3722.88     3898.11    283.41 o 
   4   2  10      698.46      663.77    149.40 o 
  -9   3  10      153.46       86.58     57.46 o 
  -8   3  10      163.72      167.13     57.65 o 
  -7   3  10     2011.46     1876.45    114.48 o 
  -6   3  10     4271.75     4100.51    261.66 o 
  -5   3  10     9250.57     8887.77    220.67 o 
  -4   3  10     2899.92     2872.50    112.47 o 
  -3   3  10     2002.92     1971.87     94.71 o 
  -2   3  10    14235.27    13687.05    498.40 o 
  -1   3  10     6313.21     6195.28    173.21 o 
   0   3  10     1688.99     1650.50    119.73 o 
   1   3  10     1421.48     1583.44    117.94 o 
   2   3  10     2981.56     2905.19    153.42 o 
   3   3  10     1139.05     1088.26    103.99 o 
   4   3  10     1290.02     1410.35    119.20 o 
  -9   4  10      191.96      274.38    104.36 o 
  -8   4  10      326.27      340.54     68.92 o 
  -7   4  10     1528.91     1449.15    101.61 o 
  -6   4  10     2465.13     2351.73    166.67 o 
  -5   4  10     7376.85     7394.90    197.16 o 
  -4   4  10      683.31      651.15     62.88 o 
  -3   4  10     7925.25     7738.14    203.93 o 
  -2   4  10     3987.89     3973.34    175.36 o 
  -1   4  10      333.99      304.78     67.09 o 
   0   4  10     3980.20     3969.79    177.57 o 
   1   4  10      631.84      555.38     80.65 o 
   2   4  10        6.54       -0.24     51.29 o 
   3   4  10      312.30      319.13     73.21 o 
  -9   5  10      964.13      909.53     99.40 o 
  -8   5  10      586.69      623.64     79.64 o 
  -7   5  10      747.21      737.98     80.87 o 
  -6   5  10     3151.16     3140.06    188.91 o 
  -5   5  10      491.27      423.87     55.22 o 
  -4   5  10     1360.24     1316.76     82.43 o 
  -3   5  10     1879.74     1927.95     98.12 o 
  -2   5  10    17348.94    16806.46    588.49 o 
  -1   5  10    11900.66    11716.62    346.63 o 
   0   5  10     3001.80     3113.67    158.15 o 
   1   5  10      484.87      566.76     92.38 o 
   2   5  10      233.86      189.29     63.79 o 
   3   5  10     1626.76     1435.39    135.72 o 
  -9   6  10      330.33      278.15     70.91 o 
  -8   6  10     1739.54     1683.78    289.69 o 
  -7   6  10     5244.37     5123.92    194.70 o 
  -6   6  10     2483.13     2406.06    131.00 o 
  -5   6  10     2960.47     3041.20    120.62 o 
  -4   6  10       23.78       52.11     38.68 o 
  -3   6  10     1055.73     1039.85     75.40 o 
  -2   6  10      680.15      563.43     82.06 o 
  -1   6  10     4328.31     4728.34    199.13 o 
   0   6  10     3499.71     3682.59    173.92 o 
   1   6  10     1222.52     1311.31    109.61 o 
   2   6  10      415.64      600.31    123.74 o 
   3   6  10      994.03      794.93     96.42 o 
  -9   7  10      189.14      177.84     62.40 o 
  -8   7  10     2689.23     2559.22    142.05 o 
  -7   7  10     3271.66     3268.41    158.53 o 
  -6   7  10     4822.19     5007.62    157.05 o 
  -5   7  10     1815.13     1795.64    114.90 o 
  -4   7  10     1465.88     1592.40     90.55 o 
  -3   7  10      893.59      871.99    131.73 o 
  -2   7  10     2371.62     2102.19    158.53 o 
  -1   7  10     3858.57     3831.21    241.21 o 
   0   7  10     2179.29     2385.89    144.24 o 
   1   7  10       83.94       71.14     68.43 o 
   2   7  10     2571.59     2711.69    177.92 o 
   3   7  10     4318.69     4519.66    204.69 o 
  -8   8  10     2931.96     3127.79    153.17 o 
  -7   8  10     2671.83     2644.06    191.60 o 
  -6   8  10     1449.82     1387.55     98.77 o 
  -5   8  10      312.44      287.48     52.00 o 
  -4   8  10      228.45      300.87     52.17 o 
  -3   8  10     1444.06     1390.63    141.99 o 
  -2   8  10      964.02      966.40     97.12 o 
  -1   8  10     1944.08     2194.37    136.50 o 
   0   8  10     1451.69     1486.24    118.03 o 
   1   8  10     1875.23     1872.84    133.94 o 
   2   8  10      664.45      752.57     96.84 o 
   3   8  10     4350.28     4486.97    207.66 o 
  -8   9  10     3666.16     3758.19    217.26 o 
  -7   9  10     2417.70     2316.64    133.25 o 
  -6   9  10       43.72       57.32     48.55 o 
  -5   9  10      323.24      299.58     52.83 o 
  -4   9  10      580.54      566.40     64.39 o 
  -3   9  10      239.31      284.31     68.36 o 
  -2   9  10      449.52      520.41     81.53 o 
  -1   9  10      197.26      133.45     61.11 o 
   0   9  10     2112.40     2175.18    139.73 o 
   1   9  10      648.86      590.41     89.04 o 
   2   9  10     2940.14     3159.18    170.67 o 
  -8  10  10     1365.40     1301.09    108.03 o 
  -7  10  10     1672.56     1690.34    112.32 o 
  -6  10  10      277.67      322.81     64.79 o 
  -5  10  10     2520.46     2567.57    115.74 o 
  -4  10  10     1380.93     1458.76     88.90 o 
  -3  10  10      353.97      232.03    114.05 o 
  -2  10  10      853.44      763.58     92.40 o 
  -1  10  10       96.41       29.06     51.35 o 
   0  10  10     1071.43     1103.85    109.92 o 
   1  10  10     5498.45     5826.69    236.43 o 
   2  10  10     4020.29     4272.20    203.52 o 
  -7  11  10      750.23      720.11     84.76 o 
  -6  11  10     2504.60     2568.92    137.79 o 
  -5  11  10     6800.11     6939.89    197.74 o 
  -4  11  10     5820.54     5435.91    498.40 o 
  -3  11  10     2945.03     2838.11    183.05 o 
  -2  11  10      307.59      290.21     78.12 o 
  -1  11  10       65.23       36.20     54.43 o 
   0  11  10     2114.08     2178.82    146.32 o 
   1  11  10     1860.69     2050.71    234.94 o 
  -7  12  10      407.66      343.24     70.53 o 
  -6  12  10      362.84      325.54     65.26 o 
  -5  12  10     2537.25     2743.56    229.41 o 
  -4  12  10     1268.16     1271.71    114.81 o 
  -3  12  10     7469.46     7644.27    272.38 o 
  -2  12  10     3962.70     4020.07    192.19 o 
  -1  12  10      776.92      824.42     98.89 o 
   0  12  10     2723.08     2830.67    226.39 o 
   1  12  10      913.11     1125.92    119.02 o 
  -6  13  10      482.86      485.36     73.52 o 
  -5  13  10     4134.66     4381.63    206.69 o 
  -4  13  10     9132.34     9386.60    312.81 o 
  -3  13  10     3867.09     4154.85    194.00 o 
  -2  13  10      844.01      869.12    101.04 o 
  -1  13  10     2326.09     2364.61    153.03 o 
   0  13  10      732.72      639.15     96.18 o 
  -5  14  10       15.14       -2.11     55.06 o 
  -4  14  10      376.64      269.83    102.64 o 
  -3  14  10     3832.26     3952.36    189.35 o 
  -2  14  10      959.68     1053.06    113.78 o 
  -1  14  10     1190.81     1252.45    121.08 o 
  -4  15  10     1717.30     2070.12    142.77 o 
  -3  15  10     1734.93     1765.38    136.47 o 
  -2  15  10      310.21      244.47     77.22 o 
  -4 -12  11     2010.11     1968.05    214.98 o 
  -3 -12  11     1316.58     1353.83    127.82 o 
  -2 -12  11     2955.86     3222.60    217.83 o 
  -6 -11  11      518.82      472.43    118.04 o 
  -5 -11  11      336.82      361.54    134.58 o 
  -4 -11  11      599.55      573.24     95.93 o 
  -3 -11  11     3165.55     3365.76    186.57 o 
  -2 -11  11     3737.22     3901.12    198.84 o 
  -1 -11  11      892.16      733.16    103.58 o 
  -6 -10  11     1474.13     1567.35    123.17 o 
  -5 -10  11     4075.53     4138.62    187.14 o 
  -4 -10  11     1066.67      797.86    102.69 o 
  -3 -10  11      993.12     1106.78    117.91 o 
  -2 -10  11      968.57     1013.73    113.17 o 
  -1 -10  11      190.54      294.96     81.10 o 
   0 -10  11     1973.69     2126.97    153.10 o 
  -7  -9  11     1091.91     1008.74    110.56 o 
  -6  -9  11     3751.59     4053.83    188.18 o 
  -5  -9  11     1806.62     1771.10    125.45 o 
  -4  -9  11     1019.82     1033.81    107.83 o 
  -3  -9  11     1640.13     1703.66    133.78 o 
  -2  -9  11     2323.03     2452.65    154.19 o 
  -1  -9  11     2640.39     2592.35    161.27 o 
   0  -9  11     1161.69     1277.94    200.73 o 
  -7  -8  11     2860.70     3008.62    214.41 o 
  -6  -8  11     2187.15     2135.91    134.27 o 
  -5  -8  11     1519.77     1578.47    117.51 o 
  -4  -8  11       90.24      103.49     59.31 o 
  -3  -8  11      170.22      106.53     96.37 o 
  -2  -8  11      461.05      441.25     84.02 o 
  -1  -8  11     1053.67     1230.18    242.35 o 
   0  -8  11      387.22      447.03     87.39 o 
   1  -8  11      540.05      647.33     96.58 o 
  -8  -7  11      967.13     1091.05    108.92 o 
  -7  -7  11     1573.32     1499.11    108.09 o 
  -6  -7  11     2133.39     2166.49    136.11 o 
  -5  -7  11     6640.04     6807.98    241.12 o 
  -4  -7  11     6172.56     6061.79    295.96 o 
  -3  -7  11     2943.45     2802.16    118.19 o 
  -2  -7  11      484.09      412.93     83.29 o 
  -1  -7  11      972.51      959.75    153.40 o 
   0  -7  11      852.17      928.38    108.16 o 
   1  -7  11     1025.87      984.97    187.04 o 
  -8  -6  11     2122.17     1995.71    129.72 o 
  -7  -6  11      842.04      882.50     91.32 o 
  -6  -6  11     2847.13     2794.32    121.26 o 
  -5  -6  11      740.53      644.00     75.72 o 
  -4  -6  11      502.87      457.84     74.59 o 
  -3  -6  11     3136.26     3085.06    222.31 o 
  -2  -6  11     1354.02     1431.72    118.93 o 
  -1  -6  11     2108.29     1981.94    135.87 o 
   0  -6  11       38.89       36.17     59.03 o 
   1  -6  11     1656.61     1590.00    229.81 o 
  -8  -5  11     1479.41     1515.69    113.25 o 
  -7  -5  11     2784.47     2923.61    142.63 o 
  -6  -5  11     1281.06     1208.49     83.71 o 
  -5  -5  11     1440.48     1494.65     87.27 o 
  -4  -5  11      861.49      797.08     68.24 o 
  -3  -5  11     4046.69     4003.86    141.42 o 
  -2  -5  11      469.92      657.58     66.06 o 
  -1  -5  11     1418.21     1498.75    122.76 o 
   0  -5  11     8598.10     9076.14    638.68 o 
   1  -5  11     3002.75     3193.90    272.58 o 
   2  -5  11     1555.61     1523.33    128.24 o 
  -8  -4  11     1281.03     1197.47    101.90 o 
  -7  -4  11     1300.84     1213.97     95.96 o 
  -6  -4  11     1640.51     1569.03     89.11 o 
  -5  -4  11     1819.47     1724.51     93.46 o 
  -4  -4  11      648.57      607.20     62.05 o 
  -3  -4  11      128.21      126.42     42.85 o 
  -2  -4  11     4653.37     4519.59    150.49 o 
  -1  -4  11     5623.06     5502.41    169.70 o 
   0  -4  11      143.60      162.41    147.12 o 
   1  -4  11     6035.13     6231.29    240.54 o 
   2  -4  11     3947.31     3988.44    194.26 o 
  -8  -3  11      735.67      901.02     96.68 o 
  -7  -3  11      651.09      699.43     78.23 o 
  -6  -3  11       77.48       62.14     42.60 o 
  -5  -3  11     1884.71     1896.93     94.60 o 
  -4  -3  11     6874.79     6536.81    182.33 o 
  -3  -3  11     6169.91     6013.96    372.61 o 
  -2  -3  11     3070.10     3235.05    212.24 o 
  -1  -3  11      283.75      271.82     51.22 o 
   0  -3  11     4495.57     4543.07    369.52 o 
   1  -3  11      936.79      983.25    212.13 o 
   2  -3  11        2.76       44.70     58.64 o 
  -8  -2  11     1149.23     1221.34    106.44 o 
  -7  -2  11     2792.00     2453.02    132.66 o 
  -6  -2  11     3701.58     3749.02    169.94 o 
  -5  -2  11     3707.05     3646.67    131.22 o 
  -4  -2  11      637.88      554.11     60.33 o 
  -3  -2  11     2171.97     2218.42    150.31 o 
  -2  -2  11      119.10      167.86     61.78 o 
  -1  -2  11       73.67       77.25     42.40 o 
   0  -2  11      351.48      301.65     55.51 o 
   1  -2  11     2883.31     3142.90    202.44 o 
   2  -2  11     1922.09     1851.79    135.63 o 
  -8  -1  11     3446.08     3655.14    166.93 o 
  -7  -1  11       72.88      167.28     76.41 o 
  -6  -1  11     1192.98     1197.01     81.19 o 
  -5  -1  11     1276.21     1231.88     81.43 o 
  -4  -1  11     4970.26     4778.93    151.59 o 
  -3  -1  11     5682.25     5660.79    170.99 o 
  -2  -1  11     1193.74     1155.99     78.80 o 
  -1  -1  11     5386.34     5381.98    176.61 o 
   0  -1  11     1141.98     1433.77     86.95 o 
   1  -1  11      813.23      786.84     72.78 o 
   2  -1  11       84.87       53.39     56.46 o 
  -8   0  11     2047.56     2167.76    128.96 o 
  -7   0  11     6153.24     6075.20    598.19 o 
  -6   0  11      428.32      376.16     55.22 o 
  -5   0  11     1800.52     1785.92     96.18 o 
  -4   0  11       97.00       90.80     42.91 o 
  -3   0  11      236.54      254.23     64.76 o 
  -2   0  11       89.04      105.98     44.62 o 
  -1   0  11     2847.77     2849.81    118.60 o 
   0   0  11      308.31      397.22     57.74 o 
   1   0  11      716.62      708.63     69.05 o 
   2   0  11      947.97      928.36    166.51 o 
  -8   1  11     3464.72     3537.81    166.94 o 
  -7   1  11       78.59       95.69     51.45 o 
  -6   1  11     1200.82     1111.75     78.72 o 
  -5   1  11     1304.70     1204.64    113.24 o 
  -4   1  11     4955.57     4766.06    153.21 o 
  -3   1  11     5977.69     6148.23    177.00 o 
  -2   1  11     1100.50     1065.53     77.18 o 
  -1   1  11     5432.65     5840.52    209.42 o 
   0   1  11      932.29     1130.04     81.86 o 
   1   1  11      825.00     1056.11    105.89 o 
   2   1  11      103.45      203.01     64.23 o 
  -8   2  11     1144.89     1080.48    158.53 o 
  -7   2  11     2767.86     2807.76    141.53 o 
  -6   2  11     3584.47     3594.07    135.43 o 
  -5   2  11     3778.51     3706.75    134.78 o 
  -4   2  11      596.77      655.42     66.80 o 
  -3   2  11     2134.86     2242.02    106.32 o 
  -2   2  11      153.92      118.24     46.86 o 
  -1   2  11       81.57      112.23     43.94 o 
   0   2  11      340.24      445.43     75.81 o 
   1   2  11     2944.11     3241.87    167.81 o 
   2   2  11     1897.59     1914.31    129.48 o 
  -8   3  11      871.98      820.49     88.08 o 
  -7   3  11      624.71      531.71     73.37 o 
  -6   3  11       79.11       77.45     41.75 o 
  -5   3  11     1815.48     1859.15    101.04 o 
  -4   3  11     6649.45     6601.36    189.82 o 
  -3   3  11     6244.05     6282.35    237.51 o 
  -2   3  11     3013.98     2983.79    171.30 o 
  -1   3  11      325.49      287.36     71.65 o 
   0   3  11     4488.11     4654.25    199.90 o 
   1   3  11      861.03      816.88     96.05 o 
   2   3  11        3.82      -27.62     78.69 o 
  -8   4  11     1200.31     1116.40    101.15 o 
  -7   4  11     1293.57     1157.17     98.77 o 
  -6   4  11     1599.55     1637.49    110.96 o 
  -5   4  11     1994.27     2103.12    130.36 o 
  -4   4  11      642.98      615.32     65.93 o 
  -3   4  11      140.49      205.20     64.98 o 
  -2   4  11     4614.42     4671.74    199.49 o 
  -1   4  11     5558.58     5878.27    543.44 o 
   0   4  11      107.57      256.93     69.60 o 
   1   4  11     6123.28     5992.05    238.41 o 
   2   4  11     3853.06     4102.49    301.09 o 
  -8   5  11     1546.74     1381.36    110.03 o 
  -7   5  11     2704.55     2578.97    155.11 o 
  -6   5  11     1298.85     1376.24     88.60 o 
  -5   5  11     1398.25     1472.09     89.71 o 
  -4   5  11      755.07      802.48     74.09 o 
  -3   5  11     4122.38     3935.96    182.39 o 
  -2   5  11      389.43      420.73    122.03 o 
  -1   5  11     1418.47     1378.36    114.72 o 
   0   5  11     8652.14     8910.24    302.53 o 
   1   5  11     3031.63     3321.12    176.01 o 
   2   5  11     1523.26     1623.94    130.42 o 
  -8   6  11     2108.45     1859.03    124.19 o 
  -7   6  11      856.60      810.25     85.38 o 
  -6   6  11     2873.73     2853.80    121.24 o 
  -5   6  11      638.40      647.60     67.97 o 
  -4   6  11      512.04      464.45     61.97 o 
  -3   6  11     3155.19     2925.84    204.15 o 
  -2   6  11     1372.82     1307.46    113.71 o 
  -1   6  11     2100.02     1966.49    134.49 o 
   0   6  11       47.83      122.51     63.90 o 
   1   6  11     1770.48     1830.72    135.45 o 
  -8   7  11      982.26      842.12     96.35 o 
  -7   7  11     1523.21     1610.46    248.06 o 
  -6   7  11     2265.06     2066.90    105.84 o 
  -5   7  11     6809.43     6934.50    207.72 o 
  -4   7  11     6231.77     6030.52    185.78 o 
  -3   7  11     2805.18     2684.58    153.42 o 
  -2   7  11      505.65      493.30     84.97 o 
  -1   7  11      913.65      992.78    188.18 o 
   0   7  11      876.98      878.70    106.75 o 
   1   7  11     1043.59     1113.89    137.43 o 
  -7   8  11     2895.92     2876.70    172.21 o 
  -6   8  11     2221.03     2159.79    126.92 o 
  -5   8  11     1463.71     1446.96    143.20 o 
  -4   8  11       75.65      119.84     47.31 o 
  -3   8  11      148.49      140.68     60.96 o 
  -2   8  11      472.68      448.15    108.35 o 
  -1   8  11     1031.73     1168.54    173.35 o 
   0   8  11      387.92      431.92     85.79 o 
   1   8  11      593.39      674.01     96.53 o 
  -7   9  11     1169.32     1281.98    107.18 o 
  -6   9  11     3713.60     3664.30    167.72 o 
  -5   9  11     1904.09     1854.17    104.67 o 
  -4   9  11      964.06      924.60    104.60 o 
  -3   9  11     1450.72     1500.13    123.85 o 
  -2   9  11     2433.34     2528.73    155.08 o 
  -1   9  11     2704.20     2765.17    163.51 o 
   0   9  11     1262.75     1482.29    232.66 o 
  -6  10  11     1351.18     1321.75    106.30 o 
  -5  10  11     4325.14     4481.58    159.88 o 
  -4  10  11     1106.01     1251.03    175.64 o 
  -3  10  11      952.87      871.52    122.60 o 
  -2  10  11     1055.89     1101.72    250.91 o 
  -1  10  11      196.95       84.27     74.70 o 
   0  10  11     1975.05     2282.80    154.01 o 
  -6  11  11      494.85      525.18     78.55 o 
  -5  11  11      298.66      201.31     53.28 o 
  -4  11  11      644.60      502.38     86.49 o 
  -3  11  11     3061.31     3276.73    176.63 o 
  -2  11  11     3871.20     3716.82    209.85 o 
  -1  11  11      817.97      555.34     95.32 o 
  -4  12  11     2069.29     2078.30    142.82 o 
  -3  12  11     1206.30     1191.09    189.32 o 
  -2  12  11     2887.78     2882.38    170.44 o 
  -5  -8  12     4078.62     3861.09    184.47 o 
  -4  -8  12     1768.19     1712.90    137.81 o 
  -3  -8  12     1302.21     1252.25    149.40 o 
  -2  -8  12       64.00      222.97     75.26 o 
  -5  -7  12     1804.68     1848.08    131.81 o 
  -4  -7  12     2931.01     2799.67    125.47 o 
  -3  -7  12      288.99      319.66     78.27 o 
  -2  -7  12      660.73      521.75     90.96 o 
  -1  -7  12      739.55      951.06    111.55 o 
  -6  -6  12     1086.04     1015.96    156.25 o 
  -5  -6  12     1961.65     2163.66    138.19 o 
  -4  -6  12     1751.73     1778.81    102.15 o 
  -3  -6  12      246.97      225.60     53.82 o 
  -2  -6  12      953.02     1341.18    141.99 o 
  -1  -6  12     2143.09     2373.20    153.98 o 
  -6  -5  12      134.27       95.18     46.43 o 
  -5  -5  12      671.46      784.45     95.08 o 
  -4  -5  12      606.71      637.86     87.55 o 
  -3  -5  12      782.34      818.92     77.33 o 
  -2  -5  12      268.14      262.68     76.89 o 
  -1  -5  12     1606.11     1694.45    209.28 o 
  -7  -4  12      164.34      122.42     57.24 o 
  -6  -4  12      368.95      427.71     67.74 o 
  -5  -4  12      411.26      466.82     60.90 o 
  -4  -4  12      878.28      784.99    155.68 o 
  -3  -4  12      703.65      668.38     70.88 o 
  -2  -4  12      203.38      306.93     56.22 o 
  -1  -4  12     1627.15     1647.04    133.78 o 
   0  -4  12     8631.88     8928.70    313.96 o 
  -7  -3  12       47.79       97.47     53.21 o 
  -6  -3  12       26.96       59.47     42.93 o 
  -5  -3  12      179.65      225.69     52.72 o 
  -4  -3  12      980.27      936.37     79.29 o 
  -3  -3  12     4320.41     4466.13    156.59 o 
  -2  -3  12     1839.68     2126.91    107.21 o 
  -1  -3  12     1420.55     1300.74    118.87 o 
   0  -3  12       74.38       30.05     61.11 o 
  -7  -2  12     1872.23     2096.09    127.41 o 
  -6  -2  12      494.54      424.81     92.60 o 
  -5  -2  12      942.99      963.33     76.97 o 
  -4  -2  12     5161.28     5137.82    164.64 o 
  -3  -2  12     4501.47     4528.76    159.18 o 
  -2  -2  12      312.35      245.54     59.33 o 
  -1  -2  12      538.77      562.59     67.84 o 
   0  -2  12     2208.67     2265.44    150.37 o 
  -7  -1  12     3382.84     3402.45    226.96 o 
  -6  -1  12      848.66      761.65     73.94 o 
  -5  -1  12     2483.24     2569.87    116.70 o 
  -4  -1  12     2930.87     3040.71    125.25 o 
  -3  -1  12     4245.60     4024.86    148.35 o 
  -2  -1  12     1047.74     1144.26     85.58 o 
  -1  -1  12       36.44       13.37     45.63 o 
   0  -1  12      160.08      219.75     69.54 o 
  -7   0  12     2008.57     2106.42    375.22 o 
  -6   0  12     1180.35     1250.97     85.55 o 
  -5   0  12        2.43       74.31     42.09 o 
  -4   0  12     1075.31     1226.34    114.05 o 
  -3   0  12     8905.09     8791.22    421.70 o 
  -2   0  12      212.03      262.72     55.28 o 
  -1   0  12      793.18      721.08     72.90 o 
   0   0  12       12.51       84.50     45.96 o 
  -7   1  12     3344.81     3470.32    162.10 o 
  -6   1  12      877.35      900.16     86.63 o 
  -5   1  12     2537.57     2525.96    116.42 o 
  -4   1  12     2868.66     3168.80    170.28 o 
  -3   1  12     4185.94     3972.77    146.65 o 
  -2   1  12     1103.69     1070.15     84.45 o 
  -1   1  12       34.89       55.80     47.02 o 
   0   1  12      150.39      202.40     71.07 o 
  -7   2  12     1919.11     1981.41    126.58 o 
  -6   2  12      444.32      484.37     66.05 o 
  -5   2  12     1057.36     1023.30     82.59 o 
  -4   2  12     4924.46     4889.08    165.24 o 
  -3   2  12     4695.16     4875.01    161.72 o 
  -2   2  12      368.67      344.24     78.27 o 
  -1   2  12      506.43      528.16     89.23 o 
   0   2  12     2212.63     1939.93    137.13 o 
  -7   3  12       51.12       58.79     51.54 o 
  -6   3  12       36.01        5.62     43.62 o 
  -5   3  12      191.48      169.80     51.01 o 
  -4   3  12      921.73      789.57     78.60 o 
  -3   3  12     4343.41     4321.57    200.01 o 
  -2   3  12     1844.64     1955.35    138.83 o 
  -1   3  12     1414.54     1454.73    260.03 o 
   0   3  12       77.77       91.77     63.08 o 
  -7   4  12      159.35       79.76     79.26 o 
  -6   4  12      320.18      406.00     62.36 o 
  -5   4  12      475.28      654.92     69.27 o 
  -4   4  12      848.81      917.09    112.67 o 
  -3   4  12      798.91      592.30     89.46 o 
  -2   4  12      185.67      131.54     82.69 o 
  -1   4  12     1761.56     1834.66    139.25 o 
   0   4  12     8548.10     8940.72    313.48 o 
  -6   5  12      161.57      190.06     52.00 o 
  -5   5  12      655.82      850.81     79.12 o 
  -4   5  12      563.44      479.63     65.40 o 
  -3   5  12      830.43      931.91    135.15 o 
  -2   5  12      244.22      161.70     70.03 o 
  -1   5  12     1638.34     1957.71    141.03 o 
  -6   6  12     1168.52     1238.71     90.56 o 
  -5   6  12     1952.17     1952.71    107.89 o 
  -4   6  12     1815.25     1868.14    188.18 o 
  -3   6  12      206.17      202.55     70.22 o 
  -2   6  12      961.78     1043.34    112.74 o 
  -1   6  12     2171.30     2421.07    221.83 o 
  -5   7  12     1828.79     2052.15    153.05 o 
  -4   7  12     2890.77     2967.94    165.49 o 
  -3   7  12      239.55      205.55    118.61 o 
  -2   7  12      648.62      711.80     99.99 o 
  -1   7  12      809.59      679.98    100.19 o 
  -5   8  12     4078.57     4012.98    289.69 o 
  -4   8  12     1773.60     1675.42    132.27 o 
  -3   8  12     1320.79     1485.40    128.25 o 
  -2   8  12       63.58       36.50     64.53 o 
                                                 
